# Supplementary material for: Light-mediated discovery of surfaceome nanoscale organization and intercellular receptor interaction networks
Source: Nat Commun. 2021 Dec 2;12:7036. doi: 10.1038/s41467-021-27280-x (PMC8639842; doi:10.1038/s41467-021-27280-x)
Supplement: Supplementary file 7 — Supplementary Data 4 [file 41467_2021_27280_MOESM7_ESM.zip]

Archive with 2 entries (2 files):
- Supplementary Data 4.html
- __MACOSX/._Supplementary Data 4.html
