# Supplementary material for: Light-mediated discovery of surfaceome nanoscale organization and intercellular receptor interaction networks
Source: Nat Commun. 2021 Dec 2;12:7036. doi: 10.1038/s41467-021-27280-x (PMC8639842; doi:10.1038/s41467-021-27280-x)
Supplement: Supplementary file 12 — Source data [file 41467_2021_27280_MOESM12_ESM.xlsx]

## Sheet: Fig.2d and e
Source data table for Fig. 2d and e: Protein intensities relatively quantified by anti-CD20 antibody-guided LUX-MS on human B-lymphoma (SUDHL6) cells with or without light for 5min.
Protein	Gene	no light_x	no light_y	5min	Subcellular location	Enrichment (no light_x-vs-5min)	Description
O60449	LY75	14.1967	14.7944	17.2953	cell surface	enriched (5-fold)	Lymphocyte antigen 75 (Ly-75) (C-type lectin domain family 13 member B) (DEC-205) (gp200-MR6) (CD antigen CD205)
O60462	NRP2	11.3533	11.3533	15.5038	cell surface	enriched (5-fold)	Neuropilin-2 (Vascular endothelial cell growth factor 165 receptor 2)
O94985	CLSTN1	12.6884	12.6153	16.6909	cell surface	enriched (5-fold)	Calsyntenin-1 (Alcadein-alpha) (Alc-alpha) (Alzheimer-related cadherin-like protein) (Non-classical cadherin XB31alpha) [Cleaved into: Soluble Alc-alpha (SAlc-alpha); CTF1-alpha (C-terminal fragment 1-alpha)]
O95297	MPZL1	11.7669	11.6285	16.3534	cell surface	enriched (5-fold)	Myelin protein zero-like protein 1 (Protein zero-related)
P01780	IGHV3-7	13.5271	13.112	17.3377	cell surface	enriched (5-fold)	Immunoglobulin heavy variable 3-7 (Ig heavy chain V-III region GAL) (Ig heavy chain V-III region GAR) (Ig heavy chain V-III region JON)
P01834	IGKC	15.8612	16.0978	19.8503	cell surface	enriched (5-fold)	Ig kappa chain C region
P01865	Igh-1a	16.3258	16.3214	22.2545	cell surface	enriched (5-fold)	Ig gamma-2A chain C region, membrane-bound form
P01867	Igh-3	15.7661	15.7661	21.9551	cell surface	enriched (5-fold)	Ig gamma-2B chain C region
P01871	IGHM	16.4003	16.4003	21.1466	cell surface	enriched (5-fold)	Ig mu chain C region
P01903	HLA-DRA	15.5996	15.6772	19.8318	cell surface	enriched (5-fold)	HLA class II histocompatibility antigen, DR alpha chain (MHC class II antigen DRA)
P01906	HLA-DQA2	13.9135	13.4087	19.4302	cell surface	enriched (5-fold)	HLA class II histocompatibility antigen, DQ alpha 2 chain (DX alpha chain) (HLA class II histocompatibility antigen, DQ(6) alpha chain) (HLA-DQA1) (MHC class II DQA2)
P01920	HLA-DQB1	12.2939	13.31	17.0852	cell surface	enriched (5-fold)	HLA class II histocompatibility antigen, DQ beta 1 chain (MHC class II antigen DQB1)
P04220		14.7147	15.6122	20.1271	cell surface	enriched (5-fold)	Ig mu heavy chain disease protein (BOT)
P04229	HLA-DRB1	15.0517	15.0517	21.4915	cell surface	enriched (5-fold)	HLA class II histocompatibility antigen, DRB1-1 beta chain (MHC class II antigen DRB1*1) (DR-1) (DR1)
P04440	HLA-DPB1	15.6171	15.6003	19.3801	cell surface	enriched (5-fold)	HLA class II histocompatibility antigen, DP beta 1 chain (HLA class II histocompatibility antigen, DP(W4) beta chain) (MHC class II antigen DPB1)
P05362	ICAM1	12.6061	12.2458	19.6394	cell surface	enriched (5-fold)	Intercellular adhesion molecule 1 (ICAM-1) (Major group rhinovirus receptor) (CD antigen CD54)
P06213	INSR	12.0721	12.0721	16.9885	cell surface	enriched (5-fold)	Insulin receptor (IR) (EC 2.7.10.1) (CD antigen CD220) [Cleaved into: Insulin receptor subunit alpha; Insulin receptor subunit beta]
P08195	SLC3A2	15.1678	15.1303	19.3768	cell surface	enriched (5-fold)	4F2 cell-surface antigen heavy chain (4F2hc) (4F2 heavy chain antigen) (Lymphocyte activation antigen 4F2 large subunit) (Solute carrier family 3 member 2) (CD antigen CD98)
P08575	PTPRC	15.3944	15.3944	19.9485	cell surface	enriched (5-fold)	Receptor-type tyrosine-protein phosphatase C (EC 3.1.3.48) (Leukocyte common antigen) (L-CA) (T200) (CD antigen CD45)
P09326	CD48	13.8624	13.4468	19.7103	cell surface	enriched (5-fold)	CD48 antigen (B-lymphocyte activation marker BLAST-1) (BCM1 surface antigen) (Leukocyte antigen MEM-102) (SLAM family member 2) (SLAMF2) (Signaling lymphocytic activation molecule 2) (TCT.1) (CD antigen CD48)
P11049	CD37	13.2997	13.5812	19.1103	cell surface	enriched (5-fold)	Leukocyte antigen CD37 (Tetraspanin-26) (Tspan-26) (CD antigen CD37)
P11836	MS4A1	16.4463	16.6921	20.3206	cell surface	enriched (5-fold)	B-lymphocyte antigen CD20 (B-lymphocyte surface antigen B1) (Bp35) (Leukocyte surface antigen Leu-16) (Membrane-spanning 4-domains subfamily A member 1) (CD antigen CD20)
P11912	CD79A	14.8217	14.4651	18.28	cell surface	enriched (5-fold)	B-cell antigen receptor complex-associated protein alpha chain (Ig-alpha) (MB-1 membrane glycoprotein) (Membrane-bound immunoglobulin-associated protein) (Surface IgM-associated protein) (CD antigen CD79a)
P13598	ICAM2	13.9974	14.5792	19.5894	cell surface	enriched (5-fold)	Intercellular adhesion molecule 2 (ICAM-2) (CD antigen CD102)
P13612	ITGA4	12.0196	12.2183	16.6862	cell surface	enriched (5-fold)	Integrin alpha-4 (CD49 antigen-like family member D) (Integrin alpha-IV) (VLA-4 subunit alpha) (CD antigen CD49d)
P13760	HLA-DRB1	16.5562	16.7425	21.2071	cell surface	enriched (5-fold)	HLA class II histocompatibility antigen, DRB1-4 beta chain (MHC class II antigen DRB1*4) (DR-4) (DR4)
P13762	HLA-DRB4	13.2104	13.2104	17.9363	cell surface	enriched (5-fold)	HLA class II histocompatibility antigen, DR beta 4 chain (MHC class II antigen DRB4)
P20036	HLA-DPA1	14.0101	14.1871	19.6902	cell surface	enriched (5-fold)	HLA class II histocompatibility antigen, DP alpha 1 chain (DP(W3)) (DP(W4)) (HLA-SB alpha chain) (MHC class II DP3-alpha) (MHC class II DPA1)
P20273	CD22	13.7641	13.7641	17.7292	cell surface	enriched (5-fold)	B-cell receptor CD22 (B-lymphocyte cell adhesion molecule) (BL-CAM) (Sialic acid-binding Ig-like lectin 2) (Siglec-2) (T-cell surface antigen Leu-14) (CD antigen CD22)
P25942	CD40	12.213	12.5988	17.1345	cell surface	enriched (5-fold)	Tumor necrosis factor receptor superfamily member 5 (B-cell surface antigen CD40) (Bp50) (CD40L receptor) (CDw40) (CD antigen CD40)
P26010	ITGB7	12.7827	12.3255	17.7195	cell surface	enriched (5-fold)	Integrin beta-7 (Gut homing receptor beta subunit)
P28907	CD38	15.0996	15.0814	20.207	cell surface	enriched (5-fold)	ADP-ribosyl cyclase/cyclic ADP-ribose hydrolase 1 (EC 3.2.2.6) (2'-phospho-ADP-ribosyl cyclase) (2'-phospho-ADP-ribosyl cyclase/2'-phospho-cyclic-ADP-ribose transferase) (EC 2.4.99.20) (2'-phospho-cyclic-ADP-ribose transferase) (ADP-ribosyl cyclase 1) (ADPRC 1) (Cyclic ADP-ribose hydrolase 1) (cADPr hydrolase 1) (T10) (CD antigen CD38)
P32942	ICAM3	13.1251	12.7602	19.3516	cell surface	enriched (5-fold)	Intercellular adhesion molecule 3 (ICAM-3) (CDw50) (ICAM-R) (CD antigen CD50)
P32970	CD70	15.1823	15.1289	19.8036	cell surface	enriched (5-fold)	CD70 antigen (CD27 ligand) (CD27-L) (Tumor necrosis factor ligand superfamily member 7) (CD antigen CD70)
P35613	BSG	13.2678	12.2944	18.8703	cell surface	enriched (5-fold)	Basigin (5F7) (Collagenase stimulatory factor) (Extracellular matrix metalloproteinase inducer) (EMMPRIN) (Leukocyte activation antigen M6) (OK blood group antigen) (Tumor cell-derived collagenase stimulatory factor) (TCSF) (CD antigen CD147)
P40259	CD79B	13.6576	13.8416	16.4947	cell surface	enriched (5-fold)	B-cell antigen receptor complex-associated protein beta chain (B-cell-specific glycoprotein B29) (Ig-beta) (Immunoglobulin-associated B29 protein) (CD antigen CD79b)
P53985	SLC16A1	16.6207	16.6207	18.9942	cell surface	enriched (5-fold)	Monocarboxylate transporter 1 (MCT 1) (Solute carrier family 16 member 1)
P54709	ATP1B3	15.2994	15.2994	18.9224	cell surface	enriched (5-fold)	Sodium/potassium-transporting ATPase subunit beta-3 (Sodium/potassium-dependent ATPase subunit beta-3) (ATPB-3) (CD antigen CD298)
P60033	CD81	14.6329	14.6329	18.5003	cell surface	enriched (5-fold)	CD81 antigen (26 kDa cell surface protein TAPA-1) (Target of the antiproliferative antibody 1) (Tetraspanin-28) (Tspan-28) (CD antigen CD81)
Q01650	SLC7A5	16.3527	16.3527	19.7573	cell surface	enriched (5-fold)	Large neutral amino acids transporter small subunit 1 (4F2 light chain) (4F2 LC) (4F2LC) (CD98 light chain) (Integral membrane protein E16) (L-type amino acid transporter 1) (hLAT1) (Solute carrier family 7 member 5) (y+ system cationic amino acid transporter)
Q10589	BST2	14.8856	14.5634	19.6205	cell surface	enriched (5-fold)	Bone marrow stromal antigen 2 (BST-2) (HM1.24 antigen) (Tetherin) (CD antigen CD317)
Q13291	SLAMF1	15.37	15.1715	17.8748	cell surface	enriched (5-fold)	Signaling lymphocytic activation molecule (CDw150) (IPO-3) (SLAM family member 1) (CD antigen CD150)
Q13740	ALCAM	13.8066	14.2092	18.9563	cell surface	enriched (5-fold)	CD166 antigen (Activated leukocyte cell adhesion molecule) (CD antigen CD166)
Q14392	LRRC32	11.9359	11.9359	17.4669	cell surface	enriched (5-fold)	Leucine-rich repeat-containing protein 32 (Garpin) (Glycoprotein A repetitions predominant) (GARP)
Q15758	SLC1A5	13.9479	13.9779	18.5382	cell surface	enriched (5-fold)	Neutral amino acid transporter B(0) (ATB(0)) (Baboon M7 virus receptor) (RD114/simian type D retrovirus receptor) (Sodium-dependent neutral amino acid transporter type 2) (Solute carrier family 1 member 5)
Q6PCB8	EMB	15.0713	15.4694	18.5668	cell surface	enriched (5-fold)	Embigin
Q8IWA5	SLC44A2	13.6104	13.7546	17.0922	cell surface	enriched (5-fold)	Choline transporter-like protein 2 (Solute carrier family 44 member 2)
Q92859	NEO1	12.3896	11.8603	16.0031	cell surface	enriched (5-fold)	Neogenin (Immunoglobulin superfamily DCC subclass member 2)
Q969P0	IGSF8	13.1155	13.1382	17.2667	cell surface	enriched (5-fold)	Immunoglobulin superfamily member 8 (IgSF8) (CD81 partner 3) (Glu-Trp-Ile EWI motif-containing protein 2) (EWI-2) (Keratinocytes-associated transmembrane protein 4) (KCT-4) (LIR-D1) (Prostaglandin regulatory-like protein) (PGRL) (CD antigen CD316)
Q96LA5	FCRL2	13.6457	15.2522	18.6237	cell surface	enriched (5-fold)	Fc receptor-like protein 2 (FcR-like protein 2) (FcRL2) (Fc receptor homolog 2) (FcRH2) (IFGP family protein 4) (Immunoglobulin receptor translocation-associated protein 4) (SH2 domain-containing phosphatase anchor protein 1) (CD antigen CD307b)
Q96P31	FCRL3	13.6532	13.6532	18.261	cell surface	enriched (5-fold)	Fc receptor-like protein 3 (FcR-like protein 3) (FcRL3) (Fc receptor homolog 3) (FcRH3) (IFGP family protein 3) (hIFGP3) (Immune receptor translocation-associated protein 3) (SH2 domain-containing phosphatase anchor protein 2) (CD antigen CD307c)
Q9H3S1	SEMA4A	12.5168	12.5168	17.9409	cell surface	enriched (5-fold)	Semaphorin-4A (Semaphorin-B) (Sema B)
Q9Y6M7	SLC4A7	12.1226	12.071	15.7788	cell surface	enriched (5-fold)	Sodium bicarbonate cotransporter 3 (Electroneutral Na/HCO(3) cotransporter) (Sodium bicarbonate cotransporter 2) (Sodium bicarbonate cotransporter 2b) (Bicarbonate transporter) (Solute carrier family 4 member 7)
O14638	ENPP3	11.9424	11.9424	16.0613	other	enriched (5-fold)	Ectonucleotide pyrophosphatase/phosphodiesterase family member 3 (E-NPP 3) (Phosphodiesterase I beta) (PD-Ibeta) (Phosphodiesterase I/nucleotide pyrophosphatase 3) (CD antigen CD203c) [Includes: Alkaline phosphodiesterase I (EC 3.1.4.1); Nucleotide pyrophosphatase (NPPase) (EC 3.6.1.9) (Nucleotide diphosphatase)]
P02765	AHSG	13.9296	14.4227	17.8156	other	enriched (5-fold)	Alpha-2-HS-glycoprotein (Alpha-2-Z-globulin) (Ba-alpha-2-glycoprotein) (Fetuin-A) [Cleaved into: Alpha-2-HS-glycoprotein chain A; Alpha-2-HS-glycoprotein chain B]
P21854	CD72	14.3329	14.2555	18.2892	other	enriched (5-fold)	B-cell differentiation antigen CD72 (Lyb-2) (CD antigen CD72)
P84243	H3F3A; H3F3B	11.8061	12.7936	14.2445	other	enriched (5-fold)	Histone H3.3
Q08431	MFGE8	13.5247	13.8087	17.6703	other	enriched (5-fold)	Lactadherin (Breast epithelial antigen BA46) (HMFG) (MFGM) (Milk fat globule-EGF factor 8) (MFG-E8) (SED1) [Cleaved into: Lactadherin short form; Medin]
Q6ZUX7	LHFPL2	15.8176	15.8176	19.0343	other	enriched (5-fold)	Lipoma HMGIC fusion partner-like 2 protein
Q71DI3	HIST2H3A; HIST2H3C; HIST2H3D	14.0634	15.0713	16.2702	other	enriched (5-fold)	Histone H3.2 (Histone H3/m) (Histone H3/o)
Q8TF76	GSG2	16.2058	16.2058	19.2155	other	enriched (5-fold)	Serine/threonine-protein kinase haspin (EC 2.7.11.1) (Germ cell-specific gene 2 protein) (H-haspin) (Haploid germ cell-specific nuclear protein kinase)
Q9H0X4	FAM234A	14.4434	12.8079	16.2681	other	enriched (5-fold)	Protein FAM234A (Protein ITFG3)
Q9Y5Y6	ST14	14.8515	14.829	18.8317	other	enriched (5-fold)	Suppressor of tumorigenicity 14 protein (EC 3.4.21.109) (Matriptase) (Membrane-type serine protease 1) (MT-SP1) (Prostamin) (Serine protease 14) (Serine protease TADG-15) (Tumor-associated differentially-expressed gene 15 protein)
P04839	CYBB	14.815	14.7902	14.6644	cell surface	not enriched	Cytochrome b-245 heavy chain (EC 1.-.-.-) (CGD91-phox) (Cytochrome b(558) subunit beta) (Cytochrome b558 subunit beta) (Heme-binding membrane glycoprotein gp91phox) (NADPH oxidase 2) (Neutrophil cytochrome b 91 kDa polypeptide) (Superoxide-generating NADPH oxidase heavy chain subunit) (gp91-1) (gp91-phox) (p22 phagocyte B-cytochrome)
P04843	RPN1	16.3142	16.3691	15.9136	cell surface	not enriched	Dolichyl-diphosphooligosaccharide--protein glycosyltransferase subunit 1 (EC 2.4.99.18) (Dolichyl-diphosphooligosaccharide--protein glycosyltransferase 67 kDa subunit) (Ribophorin I) (RPN-I) (Ribophorin-1)
P05023	ATP1A1	15.2084	15.2084	17.2065	cell surface	not enriched	Sodium/potassium-transporting ATPase subunit alpha-1 (Na(+)/K(+) ATPase alpha-1 subunit) (EC 3.6.3.9) (Sodium pump subunit alpha-1)
P11166	SLC2A1	15.5336	15.5336	16.2814	cell surface	not enriched	Solute carrier family 2, facilitated glucose transporter member 1 (Glucose transporter type 1, erythrocyte/brain) (GLUT-1) (HepG2 glucose transporter)
P60507	ERVFC1	16.5423	16.2187	17.8239	cell surface	not enriched	Endogenous retrovirus group FC1 Env polyprotein (Envelope polyprotein) (Fc1env) (HERV-F(c)1_Xq21.33 provirus ancestral Env polyprotein) (HERV-Fc1env) [Cleaved into: Surface protein (SU); Transmembrane protein (TM)]
P61073	CXCR4	16.5632	16.4531	17.7079	cell surface	not enriched	C-X-C chemokine receptor type 4 (CXC-R4) (CXCR-4) (FB22) (Fusin) (HM89) (LCR1) (Leukocyte-derived seven transmembrane domain receptor) (LESTR) (Lipopolysaccharide-associated protein 3) (LAP-3) (LPS-associated protein 3) (NPYRL) (Stromal cell-derived factor 1 receptor) (SDF-1 receptor) (CD antigen CD184)
Q02413	DSG1	16.6858	16.6858	17.9656	cell surface	not enriched	Desmoglein-1 (Cadherin family member 4) (Desmosomal glycoprotein 1) (DG1) (DGI) (Pemphigus foliaceus antigen)
Q08554	DSC1	16.8266	16.8266	17.9574	cell surface	not enriched	Desmocollin-1 (Cadherin family member 1) (Desmosomal glycoprotein 2/3) (DG2/DG3)
Q13733	ATP1A4	15.8334	16.817	17.5304	cell surface	not enriched	Sodium/potassium-transporting ATPase subunit alpha-4 (Na(+)/K(+) ATPase alpha-4 subunit) (EC 3.6.3.9) (Sodium pump subunit alpha-4)
Q15223	NECTIN1	14.3885	14.762	15.7483	cell surface	not enriched	Nectin-1 (Herpes virus entry mediator C) (Herpesvirus entry mediator C) (HveC) (Herpesvirus Ig-like receptor) (HIgR) (Nectin cell adhesion molecule 1) (Poliovirus receptor-related protein 1) (CD antigen CD111)
Q8TCJ2	STT3B	15.8207	15.8207	15.627	cell surface	not enriched	Dolichyl-diphosphooligosaccharide--protein glycosyltransferase subunit STT3B (Oligosaccharyl transferase subunit STT3B) (STT3-B) (EC 2.4.99.18) (Source of immunodominant MHC-associated peptides homolog)
Q8TEM1	NUP210	16.784	16.934	16.4584	cell surface	not enriched	Nuclear pore membrane glycoprotein 210 (Nuclear pore protein gp210) (Nuclear envelope pore membrane protein POM 210) (POM210) (Nucleoporin Nup210) (Pore membrane protein of 210 kDa)
Q92544	TM9SF4	14.7251	15.1063	13.8904	cell surface	not enriched	Transmembrane 9 superfamily member 4 (Tumor cannibalism associated protein 1)
Q99805	TM9SF2	15.2544	15.917	14.7949	cell surface	not enriched	Transmembrane 9 superfamily member 2 (p76)
Q99808	SLC29A1	15.4973	16.0176	17.499	cell surface	not enriched	Equilibrative nucleoside transporter 1 (Equilibrative nitrobenzylmercaptopurine riboside-sensitive nucleoside transporter) (Equilibrative NBMPR-sensitive nucleoside transporter) (Nucleoside transporter, es-type) (Solute carrier family 29 member 1)
Q9HD20	ATP13A1	16.5817	16.6003	15.893	cell surface	not enriched	Manganese-transporting ATPase 13A1 (EC 3.6.3.-)
Q9HD45	TM9SF3	15.5098	15.6353	16.3423	cell surface	not enriched	Transmembrane 9 superfamily member 3 (EP70-P-iso) (SM-11044-binding protein)
A0AVT1	UBA6	16.5932	16.4902	15.7657	other	not enriched	Ubiquitin-like modifier-activating enzyme 6 (Ubiquitin-activating enzyme 6) (EC 6.2.1.45) (Monocyte protein 4) (MOP-4) (Ubiquitin-activating enzyme E1-like protein 2) (E1-L2)
A1L0T0	ILVBL	15.1887	15.1887	15.0341	other	not enriched	Acetolactate synthase-like protein (EC 2.2.1.-) (IlvB-like protein)
A5YKK6	CNOT1	15.6111	15.5984	15.3104	other	not enriched	CCR4-NOT transcription complex subunit 1 (CCR4-associated factor 1) (Negative regulator of transcription subunit 1 homolog) (NOT1H) (hNOT1)
A6NHR9	SMCHD1	15.1115	15.1115	14.8031	other	not enriched	Structural maintenance of chromosomes flexible hinge domain-containing protein 1 (SMC hinge domain-containing protein 1)
A6NI72	NCF1B	17.2875	17.2315	16.7445	other	not enriched	Putative neutrophil cytosol factor 1B (NCF-1B) (Putative SH3 and PX domain-containing protein 1B)
B0I1T2	MYO1G	17.4285	17.3572	17.1508	other	not enriched	Unconventional myosin-Ig [Cleaved into: Minor histocompatibility antigen HA-2 (mHag HA-2)]
O00116	AGPS	16.3105	16.3105	16.0169	other	not enriched	Alkyldihydroxyacetonephosphate synthase, peroxisomal (Alkyl-DHAP synthase) (EC 2.5.1.26) (Aging-associated gene 5 protein) (Alkylglycerone-phosphate synthase)
O00139	KIF2A	15.6084	15.5539	14.8429	other	not enriched	Kinesin-like protein KIF2A (Kinesin-2) (hK2)
O00148	DDX39A	16.3219	16.3219	16.4033	other	not enriched	ATP-dependent RNA helicase DDX39A (EC 3.6.4.13) (DEAD box protein 39) (Nuclear RNA helicase URH49)
O00151	PDLIM1	16.6491	16.6491	16.2675	other	not enriched	PDZ and LIM domain protein 1 (C-terminal LIM domain protein 1) (Elfin) (LIM domain protein CLP-36)
O00170	AIP	16.957	16.8064	16.7481	other	not enriched	AH receptor-interacting protein (AIP) (Aryl-hydrocarbon receptor-interacting protein) (HBV X-associated protein 2) (XAP-2) (Immunophilin homolog ARA9)
O00178	GTPBP1	14.8346	15.4309	14.0061	other	not enriched	GTP-binding protein 1 (G-protein 1) (GP-1) (GP1)
O00203	AP3B1	14.5941	14.8472	14.2519	other	not enriched	AP-3 complex subunit beta-1 (Adaptor protein complex AP-3 subunit beta-1) (Adaptor-related protein complex 3 subunit beta-1) (Beta-3A-adaptin) (Clathrin assembly protein complex 3 beta-1 large chain)
O00231	PSMD11	15.7166	15.893	15.4443	other	not enriched	26S proteasome non-ATPase regulatory subunit 11 (26S proteasome regulatory subunit RPN6) (26S proteasome regulatory subunit S9) (26S proteasome regulatory subunit p44.5)
O00232	PSMD12	16.0838	16.0583	16.3453	other	not enriched	26S proteasome non-ATPase regulatory subunit 12 (26S proteasome regulatory subunit RPN5) (26S proteasome regulatory subunit p55)
O00233	PSMD9	15.3702	15.1769	15.4786	other	not enriched	26S proteasome non-ATPase regulatory subunit 9 (26S proteasome regulatory subunit p27)
O00267	SUPT5H	15.759	15.5858	15.2906	other	not enriched	Transcription elongation factor SPT5 (hSPT5) (DRB sensitivity-inducing factor 160 kDa subunit) (DSIF p160) (DRB sensitivity-inducing factor large subunit) (DSIF large subunit) (Tat-cotransactivator 1 protein) (Tat-CT1 protein)
O00299	CLIC1	17.3567	17.3475	17.5971	other	not enriched	Chloride intracellular channel protein 1 (Chloride channel ABP) (Nuclear chloride ion channel 27) (NCC27) (Regulatory nuclear chloride ion channel protein) (hRNCC)
O00303	EIF3F	16.7829	16.7829	16.9202	other	not enriched	Eukaryotic translation initiation factor 3 subunit F (eIF3f) (Deubiquitinating enzyme eIF3f) (EC 3.4.19.12) (Eukaryotic translation initiation factor 3 subunit 5) (eIF-3-epsilon) (eIF3 p47)
O00410	IPO5	16.2649	16.3733	15.7391	other	not enriched	Importin-5 (Imp5) (Importin subunit beta-3) (Karyopherin beta-3) (Ran-binding protein 5) (RanBP5)
O00422	SAP18	17.0782	17.0782	16.5745	other	not enriched	Histone deacetylase complex subunit SAP18 (18 kDa Sin3-associated polypeptide) (2HOR0202) (Cell growth-inhibiting gene 38 protein) (Sin3-associated polypeptide p18)
O00425	IGF2BP3	17.4849	17.4785	17.3942	other	not enriched	Insulin-like growth factor 2 mRNA-binding protein 3 (IGF2 mRNA-binding protein 3) (IMP-3) (IGF-II mRNA-binding protein 3) (KH domain-containing protein overexpressed in cancer) (hKOC) (VICKZ family member 3)
O00487	PSMD14	17.0729	17.0729	17.4092	other	not enriched	26S proteasome non-ATPase regulatory subunit 14 (EC 3.4.19.-) (26S proteasome regulatory subunit RPN11) (26S proteasome-associated PAD1 homolog 1)
O00505	KPNA3	16.3695	16.226	15.6309	other	not enriched	Importin subunit alpha-4 (Importin alpha Q2) (Qip2) (Karyopherin subunit alpha-3) (SRP1-gamma)
O00541	PES1	16.9871	16.9871	16.5564	other	not enriched	Pescadillo homolog
O00567	NOP56	17.3896	17.313	17.7863	other	not enriched	Nucleolar protein 56 (Nucleolar protein 5A)
O00571	DDX3X	17.3691	17.3691	17.158	other	not enriched	ATP-dependent RNA helicase DDX3X (EC 3.6.4.13) (DEAD box protein 3, X-chromosomal) (DEAD box, X isoform) (Helicase-like protein 2) (HLP2)
O00629	KPNA4	16.6526	16.712	16.5781	other	not enriched	Importin subunit alpha-3 (Importin alpha Q1) (Qip1) (Karyopherin subunit alpha-4)
O00743	PPP6C	16.3186	16.308	16.0137	other	not enriched	Serine/threonine-protein phosphatase 6 catalytic subunit (PP6C) (EC 3.1.3.16) [Cleaved into: Serine/threonine-protein phosphatase 6 catalytic subunit, N-terminally processed]
O14579	COPE	15.811	15.811	14.7961	other	not enriched	Coatomer subunit epsilon (Epsilon-coat protein) (Epsilon-COP)
O14617	AP3D1	14.8879	15.1782	14.8044	other	not enriched	AP-3 complex subunit delta-1 (AP-3 complex subunit delta) (Adaptor-related protein complex 3 subunit delta-1) (Delta-adaptin)
O14647	CHD2	15.4128	15.4128	15.0713	other	not enriched	Chromodomain-helicase-DNA-binding protein 2 (CHD-2) (EC 3.6.4.12) (ATP-dependent helicase CHD2)
O14744	PRMT5	16.13	16.1238	15.599	other	not enriched	Protein arginine N-methyltransferase 5 (EC 2.1.1.320) (72 kDa ICln-binding protein) (Histone-arginine N-methyltransferase PRMT5) (Jak-binding protein 1) (Shk1 kinase-binding protein 1 homolog) (SKB1 homolog) (SKB1Hs) [Cleaved into: Protein arginine N-methyltransferase 5, N-terminally processed]
O14776	TCERG1	16.2488	16.2488	16.1585	other	not enriched	Transcription elongation regulator 1 (TATA box-binding protein-associated factor 2S) (Transcription factor CA150)
O14802	POLR3A	15.6396	15.6396	14.9543	other	not enriched	DNA-directed RNA polymerase III subunit RPC1 (RNA polymerase III subunit C1) (EC 2.7.7.6) (DNA-directed RNA polymerase III largest subunit) (DNA-directed RNA polymerase III subunit A) (RNA polymerase III 155 kDa subunit) (RPC155) (RNA polymerase III subunit C160)
O14818	PSMA7	16.2406	16.1429	16.294	other	not enriched	Proteasome subunit alpha type-7 (EC 3.4.25.1) (Proteasome subunit RC6-1) (Proteasome subunit XAPC7)
O14929	HAT1	16.1668	16.1668	16.4533	other	not enriched	Histone acetyltransferase type B catalytic subunit (EC 2.3.1.48) (Histone acetyltransferase 1)
O14976	GAK	13.7853	14.0732	12.7176	other	not enriched	Cyclin-G-associated kinase (EC 2.7.11.1)
O14979	HNRNPDL	17.1107	17.2027	17.3426	other	not enriched	Heterogeneous nuclear ribonucleoprotein D-like (hnRNP D-like) (hnRNP DL) (AU-rich element RNA-binding factor) (JKT41-binding protein) (Protein laAUF1)
O14980	XPO1	16.7909	16.7909	16.3571	other	not enriched	Exportin-1 (Exp1) (Chromosome region maintenance 1 protein homolog)
O15042	U2SURP	15.9501	15.87	15.8256	other	not enriched	U2 snRNP-associated SURP motif-containing protein (140 kDa Ser/Arg-rich domain protein) (U2-associated protein SR140)
O15067	PFAS	16.9373	17.1278	16.6745	other	not enriched	Phosphoribosylformylglycinamidine synthase (FGAM synthase) (FGAMS) (EC 6.3.5.3) (Formylglycinamide ribonucleotide amidotransferase) (FGAR amidotransferase) (FGAR-AT) (Formylglycinamide ribotide amidotransferase)
O15084	ANKRD28	15.287	15.287	14.7402	other	not enriched	Serine/threonine-protein phosphatase 6 regulatory ankyrin repeat subunit A (PP6-ARS-A) (Serine/threonine-protein phosphatase 6 regulatory subunit ARS-A) (Ankyrin repeat domain-containing protein 28) (Phosphatase interactor targeting protein hnRNP K) (PITK)
O15143	ARPC1B	18.0675	18.1855	17.8674	other	not enriched	Actin-related protein 2/3 complex subunit 1B (Arp2/3 complex 41 kDa subunit) (p41-ARC)
O15144	ARPC2	16.4728	16.5525	16.2408	other	not enriched	Actin-related protein 2/3 complex subunit 2 (Arp2/3 complex 34 kDa subunit) (p34-ARC)
O15145	ARPC3	17.1916	17.1916	17.4214	other	not enriched	Actin-related protein 2/3 complex subunit 3 (Arp2/3 complex 21 kDa subunit) (p21-ARC)
O15160	POLR1C	16.2087	16.2734	16.1076	other	not enriched	DNA-directed RNA polymerases I and III subunit RPAC1 (DNA-directed RNA polymerase I subunit C) (RNA polymerases I and III subunit AC1) (AC40) (DNA-directed RNA polymerases I and III 40 kDa polypeptide) (RPA40) (RPA39) (RPC40)
O15213	WDR46	16.6233	16.6233	16.0939	other	not enriched	WD repeat-containing protein 46 (WD repeat-containing protein BING4)
O15226	NKRF	16.3625	16.4067	15.896	other	not enriched	NF-kappa-B-repressing factor (NFkB-repressing factor) (Protein ITBA4) (Transcription factor NRF)
O15229	KMO	14.927	14.8733	15.4524	other	not enriched	Kynurenine 3-monooxygenase (EC 1.14.13.9) (Kynurenine 3-hydroxylase)
O15264	MAPK13	16.3756	16.0455	15.8841	other	not enriched	Mitogen-activated protein kinase 13 (MAP kinase 13) (MAPK 13) (EC 2.7.11.24) (Mitogen-activated protein kinase p38 delta) (MAP kinase p38 delta) (Stress-activated protein kinase 4)
O15269	SPTLC1	16.2507	16.1765	15.9289	other	not enriched	Serine palmitoyltransferase 1 (EC 2.3.1.50) (Long chain base biosynthesis protein 1) (LCB 1) (Serine-palmitoyl-CoA transferase 1) (SPT 1) (SPT1)
O15294	OGT	16.1501	16.1427	16.086	other	not enriched	UDP-N-acetylglucosamine--peptide N-acetylglucosaminyltransferase 110 kDa subunit (EC 2.4.1.255) (O-GlcNAc transferase subunit p110) (O-linked N-acetylglucosamine transferase 110 kDa subunit) (OGT)
O15355	PPM1G	16.5738	16.4777	16.7089	other	not enriched	Protein phosphatase 1G (EC 3.1.3.16) (Protein phosphatase 1C) (Protein phosphatase 2C isoform gamma) (PP2C-gamma) (Protein phosphatase magnesium-dependent 1 gamma)
O15371	EIF3D	17.5443	17.5443	17.404	other	not enriched	Eukaryotic translation initiation factor 3 subunit D (eIF3d) (Eukaryotic translation initiation factor 3 subunit 7) (eIF-3-zeta) (eIF3 p66)
O15372	EIF3H	16.3837	16.3837	16.5654	other	not enriched	Eukaryotic translation initiation factor 3 subunit H (eIF3h) (Eukaryotic translation initiation factor 3 subunit 3) (eIF-3-gamma) (eIF3 p40 subunit)
O15400	STX7	15.7612	15.6662	16.4089	other	not enriched	Syntaxin-7
O15511	ARPC5	15.9467	15.9467	15.8518	other	not enriched	Actin-related protein 2/3 complex subunit 5 (Arp2/3 complex 16 kDa subunit) (p16-ARC)
O43143	DHX15	17.6462	17.7136	17.3885	other	not enriched	Pre-mRNA-splicing factor ATP-dependent RNA helicase DHX15 (EC 3.6.4.13) (ATP-dependent RNA helicase #46) (DEAH box protein 15)
O43159	RRP8	16.6609	16.6288	16.5329	other	not enriched	Ribosomal RNA-processing protein 8 (EC 2.1.1.-) (Cerebral protein 1) (Nucleomethylin)
O43169	CYB5B	15.4614	15.7217	15.9992	other	not enriched	Cytochrome b5 type B (Cytochrome b5 outer mitochondrial membrane isoform)
O43172	PRPF4	16.3938	16.4687	16.1554	other	not enriched	U4/U6 small nuclear ribonucleoprotein Prp4 (PRP4 homolog) (hPrp4) (U4/U6 snRNP 60 kDa protein) (WD splicing factor Prp4)
O43175	PHGDH	18.8492	18.8492	18.4569	other	not enriched	D-3-phosphoglycerate dehydrogenase (3-PGDH) (EC 1.1.1.95)
O43242	PSMD3	16.541	16.4757	16.3466	other	not enriched	26S proteasome non-ATPase regulatory subunit 3 (26S proteasome regulatory subunit RPN3) (26S proteasome regulatory subunit S3) (Proteasome subunit p58)
O43252	PAPSS1	14.5841	14.4759	14.4661	other	not enriched	Bifunctional 3'-phosphoadenosine 5'-phosphosulfate synthase 1 (PAPS synthase 1) (PAPSS 1) (Sulfurylase kinase 1) (SK 1) (SK1) [Includes: Sulfate adenylyltransferase (EC 2.7.7.4) (ATP-sulfurylase) (Sulfate adenylate transferase) (SAT); Adenylyl-sulfate kinase (EC 2.7.1.25) (3'-phosphoadenosine-5'-phosphosulfate synthase) (APS kinase) (Adenosine-5'-phosphosulfate 3'-phosphotransferase) (Adenylylsul…
O43390	HNRNPR	17.1429	17.1429	17.0381	other	not enriched	Heterogeneous nuclear ribonucleoprotein R (hnRNP R)
O43395	PRPF3	16.1698	16.0127	15.9836	other	not enriched	U4/U6 small nuclear ribonucleoprotein Prp3 (Pre-mRNA-splicing factor 3) (hPrp3) (U4/U6 snRNP 90 kDa protein)
O43592	XPOT	14.99	15.6115	13.9531	other	not enriched	Exportin-T (Exportin(tRNA)) (tRNA exportin)
O43615	TIMM44	16.0686	16.0686	15.1072	other	not enriched	Mitochondrial import inner membrane translocase subunit TIM44
O43660	PLRG1	15.3601	14.8593	15.0293	other	not enriched	Pleiotropic regulator 1
O43684	BUB3	17.1538	17.1965	17.2193	other	not enriched	Mitotic checkpoint protein BUB3
O43707	ACTN4	15.9438	15.9438	16.0025	other	not enriched	Alpha-actinin-4 (Non-muscle alpha-actinin 4)
O43708	GSTZ1	16.8585	16.8585	16.0367	other	not enriched	Maleylacetoacetate isomerase (MAAI) (EC 5.2.1.2) (GSTZ1-1) (Glutathione S-transferase zeta 1) (EC 2.5.1.18)
O43719	HTATSF1	16.6564	16.6564	16.0738	other	not enriched	HIV Tat-specific factor 1 (Tat-SF1)
O43747	AP1G1	16.0921	16.0921	15.9515	other	not enriched	AP-1 complex subunit gamma-1 (Adaptor protein complex AP-1 subunit gamma-1) (Adaptor-related protein complex 1 subunit gamma-1) (Clathrin assembly protein complex 1 gamma-1 large chain) (Gamma1-adaptin) (Golgi adaptor HA1/AP1 adaptin subunit gamma-1)
O43760	SYNGR2	17.4683	17.4114	17.2897	other	not enriched	Synaptogyrin-2 (Cellugyrin)
O43765	SGTA	17.1279	17.1279	16.8278	other	not enriched	Small glutamine-rich tetratricopeptide repeat-containing protein alpha (Alpha-SGT) (Vpu-binding protein) (UBP)
O43772	SLC25A20	15.5168	15.5168	14.5776	other	not enriched	Mitochondrial carnitine/acylcarnitine carrier protein (Carnitine/acylcarnitine translocase) (CAC) (Solute carrier family 25 member 20)
O43776	NARS	17.4104	17.4104	17.4831	other	not enriched	Asparagine--tRNA ligase, cytoplasmic (EC 6.1.1.22) (Asparaginyl-tRNA synthetase) (AsnRS)
O43809	NUDT21	16.8489	16.7813	16.5772	other	not enriched	Cleavage and polyadenylation specificity factor subunit 5 (Cleavage and polyadenylation specificity factor 25 kDa subunit) (CFIm25) (CPSF 25 kDa subunit) (Nucleoside diphosphate-linked moiety X motif 21) (Nudix motif 21) (Pre-mRNA cleavage factor Im 25 kDa subunit)
O43823	AKAP8	16.0677	16.0627	15.5076	other	not enriched	A-kinase anchor protein 8 (AKAP-8) (A-kinase anchor protein 95 kDa) (AKAP 95)
O43837	IDH3B	14.9104	14.9104	13.9809	other	not enriched	Isocitrate dehydrogenase [NAD] subunit beta, mitochondrial (EC 1.1.1.41) (Isocitric dehydrogenase subunit beta) (NAD(+)-specific ICDH subunit beta)
O60231	DHX16	14.2149	14.2149	15.6043	other	not enriched	Putative pre-mRNA-splicing factor ATP-dependent RNA helicase DHX16 (EC 3.6.4.13) (ATP-dependent RNA helicase #3) (DEAH-box protein 16)
O60256	PRPSAP2	17.3149	17.4339	17.1265	other	not enriched	Phosphoribosyl pyrophosphate synthase-associated protein 2 (PRPP synthase-associated protein 2) (41 kDa phosphoribosypyrophosphate synthetase-associated protein) (PAP41)
O60264	SMARCA5	16.9226	16.9816	16.4791	other	not enriched	SWI/SNF-related matrix-associated actin-dependent regulator of chromatin subfamily A member 5 (SWI/SNF-related matrix-associated actin-dependent regulator of chromatin A5) (EC 3.6.4.-) (Sucrose nonfermenting protein 2 homolog) (hSNF2H)
O60306	AQR	14.7789	14.7789	14.5073	other	not enriched	Intron-binding protein aquarius (Intron-binding protein of 160 kDa) (IBP160)
O60313	OPA1	14.9652	14.9652	14.489	other	not enriched	Dynamin-like 120 kDa protein, mitochondrial (EC 3.6.5.5) (Optic atrophy protein 1) [Cleaved into: Dynamin-like 120 kDa protein, form S1]
O60341	KDM1A	16.0918	16.0918	15.5734	other	not enriched	Lysine-specific histone demethylase 1A (EC 1.-.-.-) (BRAF35-HDAC complex protein BHC110) (Flavin-containing amine oxidase domain-containing protein 2)
O60488	ACSL4	15.5733	15.5733	15.1986	other	not enriched	Long-chain-fatty-acid--CoA ligase 4 (EC 6.2.1.3) (Long-chain acyl-CoA synthetase 4) (LACS 4)
O60502	MGEA5	16.4907	16.4516	15.937	other	not enriched	Protein O-GlcNAcase (OGA) (EC 3.2.1.169) (Beta-N-acetylglucosaminidase) (EC 3.2.1.-) (Beta-N-acetylhexosaminidase) (Beta-hexosaminidase) (Meningioma-expressed antigen 5) (N-acetyl-beta-D-glucosaminidase) (N-acetyl-beta-glucosaminidase) (Nuclear cytoplasmic O-GlcNAcase and acetyltransferase) (NCOAT)
O60506	SYNCRIP	17.3085	17.2946	17.4665	other	not enriched	Heterogeneous nuclear ribonucleoprotein Q (hnRNP Q) (Glycine- and tyrosine-rich RNA-binding protein) (GRY-RBP) (NS1-associated protein 1) (Synaptotagmin-binding, cytoplasmic RNA-interacting protein)
O60547	GMDS	12.8438	12.9862	12.7987	other	not enriched	GDP-mannose 4,6 dehydratase (EC 4.2.1.47) (GDP-D-mannose dehydratase) (GMD)
O60610	DIAPH1	15.067	15.1591	14.4629	other	not enriched	Protein diaphanous homolog 1 (Diaphanous-related formin-1) (DRF1)
O60678	PRMT3	14.9623	14.9623	13.9822	other	not enriched	Protein arginine N-methyltransferase 3 (EC 2.1.1.-) (Heterogeneous nuclear ribonucleoprotein methyltransferase-like protein 3)
O60684	KPNA6	16.7118	16.7118	16.5995	other	not enriched	Importin subunit alpha-7 (Karyopherin subunit alpha-6)
O60711	LPXN	16.8861	17.1533	16.7763	other	not enriched	Leupaxin
O60762	DPM1	16.5449	16.73	16.0264	other	not enriched	Dolichol-phosphate mannosyltransferase subunit 1 (EC 2.4.1.83) (Dolichol-phosphate mannose synthase subunit 1) (DPM synthase subunit 1) (Dolichyl-phosphate beta-D-mannosyltransferase subunit 1) (Mannose-P-dolichol synthase subunit 1) (MPD synthase subunit 1)
O60783	MRPS14	17.0088	16.928	17.1956	other	not enriched	28S ribosomal protein S14, mitochondrial (MRP-S14) (S14mt)
O60832	DKC1	14.5728	14.3378	14.2941	other	not enriched	H/ACA ribonucleoprotein complex subunit 4 (EC 5.4.99.-) (CBF5 homolog) (Dyskerin) (Nopp140-associated protein of 57 kDa) (Nucleolar protein NAP57) (Nucleolar protein family A member 4) (snoRNP protein DKC1)
O60841	EIF5B	16.7148	16.7148	16.6903	other	not enriched	Eukaryotic translation initiation factor 5B (eIF-5B) (EC 3.6.5.3) (Translation initiation factor IF-2)
O60884	DNAJA2	16.9249	16.9243	16.8845	other	not enriched	DnaJ homolog subfamily A member 2 (Cell cycle progression restoration gene 3 protein) (Dnj3) (Dj3) (HIRA-interacting protein 4) (Renal carcinoma antigen NY-REN-14)
O60885	BRD4	15.7462	15.7788	15.5912	other	not enriched	Bromodomain-containing protein 4 (Protein HUNK1)
O60934	NBN	14.3612	14.6549	14.3537	other	not enriched	Nibrin (Cell cycle regulatory protein p95) (Nijmegen breakage syndrome protein 1)
O60942	RNGTT	14.8751	15.2937	14.9258	other	not enriched	mRNA-capping enzyme (HCAP1) (HCE) [Includes: Polynucleotide 5'-triphosphatase (EC 3.1.3.33) (mRNA 5'-triphosphatase) (TPase); mRNA guanylyltransferase (EC 2.7.7.50) (GTP--RNA guanylyltransferase) (GTase)]
O75027	ABCB7	15.9598	15.9626	15.7316	other	not enriched	ATP-binding cassette sub-family B member 7, mitochondrial (ATP-binding cassette transporter 7) (ABC transporter 7 protein)
O75083	WDR1	17.1325	17.1325	17.2855	other	not enriched	WD repeat-containing protein 1 (Actin-interacting protein 1) (AIP1) (NORI-1)
O75131	CPNE3	16.6242	16.7086	16.6422	other	not enriched	Copine-3 (Copine III)
O75190	DNAJB6	16.7748	16.7785	16.825	other	not enriched	DnaJ homolog subfamily B member 6 (HHDJ1) (Heat shock protein J2) (HSJ-2) (MRJ) (MSJ-1)
O75306	NDUFS2	17.7003	17.4958	18.2121	other	not enriched	NADH dehydrogenase [ubiquinone] iron-sulfur protein 2, mitochondrial (EC 1.6.5.3) (EC 1.6.99.3) (Complex I-49kD) (CI-49kD) (NADH-ubiquinone oxidoreductase 49 kDa subunit)
O75323	GBAS	16.8009	16.9809	16.1897	other	not enriched	Protein NipSnap homolog 2 (NipSnap2) (Glioblastoma-amplified sequence)
O75347	TBCA	13.8022	13.8022	15.1533	other	not enriched	Tubulin-specific chaperone A (TCP1-chaperonin cofactor A) (Tubulin-folding cofactor A) (CFA)
O75351	VPS4B	16.2952	16.1535	15.8917	other	not enriched	Vacuolar protein sorting-associated protein 4B (EC 3.6.4.6) (Cell migration-inducing gene 1 protein) (Suppressor of K(+) transport growth defect 1) (Protein SKD1)
O75367	H2AFY	18.2863	18.3746	17.9695	other	not enriched	Core histone macro-H2A.1 (Histone macroH2A1) (mH2A1) (Histone H2A.y) (H2A/y) (Medulloblastoma antigen MU-MB-50.205)
O75390	CS	16.5613	16.6735	16.4288	other	not enriched	Citrate synthase, mitochondrial (EC 2.3.3.1) (Citrate (Si)-synthase)
O75396	SEC22B	17.3949	17.3204	17.3734	other	not enriched	Vesicle-trafficking protein SEC22b (ER-Golgi SNARE of 24 kDa) (ERS-24) (ERS24) (SEC22 vesicle-trafficking protein homolog B) (SEC22 vesicle-trafficking protein-like 1)
O75400	PRPF40A	16.7147	16.7147	16.5501	other	not enriched	Pre-mRNA-processing factor 40 homolog A (Fas ligand-associated factor 1) (Formin-binding protein 11) (Formin-binding protein 3) (Huntingtin yeast partner A) (Huntingtin-interacting protein 10) (HIP-10) (Huntingtin-interacting protein A) (Renal carcinoma antigen NY-REN-6)
O75436	VPS26A	15.8716	15.9004	15.4056	other	not enriched	Vacuolar protein sorting-associated protein 26A (Vesicle protein sorting 26A) (hVPS26)
O75439	PMPCB	16.072	16.072	15.6914	other	not enriched	Mitochondrial-processing peptidase subunit beta (EC 3.4.24.64) (Beta-MPP) (P-52)
O75475	PSIP1	14.2301	14.2066	16.0194	other	not enriched	PC4 and SFRS1-interacting protein (CLL-associated antigen KW-7) (Dense fine speckles 70 kDa protein) (DFS 70) (Lens epithelium-derived growth factor) (Transcriptional coactivator p75/p52)
O75489	NDUFS3	15.4838	15.4678	14.9389	other	not enriched	NADH dehydrogenase [ubiquinone] iron-sulfur protein 3, mitochondrial (EC 1.6.5.3) (EC 1.6.99.3) (Complex I-30kD) (CI-30kD) (NADH-ubiquinone oxidoreductase 30 kDa subunit)
O75494	SRSF10	17.0855	17.0328	17.1804	other	not enriched	Serine/arginine-rich splicing factor 10 (40 kDa SR-repressor protein) (SRrp40) (FUS-interacting serine-arginine-rich protein 1) (Splicing factor SRp38) (Splicing factor, arginine/serine-rich 13A) (TLS-associated protein with Ser-Arg repeats) (TASR) (TLS-associated protein with SR repeats) (TLS-associated serine-arginine protein) (TLS-associated SR protein)
O75533	SF3B1	17.6723	17.6652	17.1844	other	not enriched	Splicing factor 3B subunit 1 (Pre-mRNA-splicing factor SF3b 155 kDa subunit) (SF3b155) (Spliceosome-associated protein 155) (SAP 155)
O75534	CSDE1	15.8745	15.8753	15.692	other	not enriched	Cold shock domain-containing protein E1 (N-ras upstream gene protein) (Protein UNR)
O75592	MYCBP2	14.5699	14.801	13.1496	other	not enriched	E3 ubiquitin-protein ligase MYCBP2 (EC 6.3.2.-) (Myc-binding protein 2) (Pam/highwire/rpm-1 protein) (Protein associated with Myc)
O75608	LYPLA1	17.4689	17.5806	15.9988	other	not enriched	Acyl-protein thioesterase 1 (APT-1) (hAPT1) (EC 3.1.2.-) (Lysophospholipase 1) (Lysophospholipase I) (LPL-I) (LysoPLA I)
O75643	SNRNP200	16.8365	16.8429	16.3888	other	not enriched	U5 small nuclear ribonucleoprotein 200 kDa helicase (EC 3.6.4.13) (Activating signal cointegrator 1 complex subunit 3-like 1) (BRR2 homolog) (U5 snRNP-specific 200 kDa protein) (U5-200KD)
O75663	TIPRL	17.4127	17.4363	16.9933	other	not enriched	TIP41-like protein (Putative MAPK-activating protein PM10) (Type 2A-interacting protein) (TIP)
O75683	SURF6	16.3593	16.3593	17.0636	other	not enriched	Surfeit locus protein 6
O75691	UTP20	15.0825	15.2822	13.3965	other	not enriched	Small subunit processome component 20 homolog (Down-regulated in metastasis protein) (Novel nucleolar protein 73) (NNP73) (Protein Key-1A6)
O75694	NUP155	16.852	16.9873	16.3497	other	not enriched	Nuclear pore complex protein Nup155 (155 kDa nucleoporin) (Nucleoporin Nup155)
O75717	WDHD1	16.4593	16.4593	16.3296	other	not enriched	WD repeat and HMG-box DNA-binding protein 1 (Acidic nucleoplasmic DNA-binding protein 1) (And-1)
O75746	SLC25A12	16.666	16.9074	16.5556	other	not enriched	Calcium-binding mitochondrial carrier protein Aralar1 (Mitochondrial aspartate glutamate carrier 1) (Solute carrier family 25 member 12)
O75821	EIF3G	17.8758	17.6623	17.9801	other	not enriched	Eukaryotic translation initiation factor 3 subunit G (eIF3g) (Eukaryotic translation initiation factor 3 RNA-binding subunit) (eIF-3 RNA-binding subunit) (Eukaryotic translation initiation factor 3 subunit 4) (eIF-3-delta) (eIF3 p42) (eIF3 p44)
O75822	EIF3J	15.3246	15.3246	15.3401	other	not enriched	Eukaryotic translation initiation factor 3 subunit J (eIF3j) (Eukaryotic translation initiation factor 3 subunit 1) (eIF-3-alpha) (eIF3 p35)
O75832	PSMD10	15.9183	15.8451	15.9418	other	not enriched	26S proteasome non-ATPase regulatory subunit 10 (26S proteasome regulatory subunit p28) (Gankyrin) (p28(GANK))
O75844	ZMPSTE24	16.7885	16.7885	16.3141	other	not enriched	CAAX prenyl protease 1 homolog (EC 3.4.24.84) (Farnesylated proteins-converting enzyme 1) (FACE-1) (Prenyl protein-specific endoprotease 1) (Zinc metalloproteinase Ste24 homolog)
O75874	IDH1	15.7248	15.6023	15.2341	other	not enriched	Isocitrate dehydrogenase [NADP] cytoplasmic (IDH) (EC 1.1.1.42) (Cytosolic NADP-isocitrate dehydrogenase) (IDP) (NADP(+)-specific ICDH) (Oxalosuccinate decarboxylase)
O75955	FLOT1	16.1192	16.1271	16.5338	other	not enriched	Flotillin-1
O76003	GLRX3	15.8492	15.8492	16.3744	other	not enriched	Glutaredoxin-3 (PKC-interacting cousin of thioredoxin) (PICOT) (PKC-theta-interacting protein) (PKCq-interacting protein) (Thioredoxin-like protein 2)
O76011	KRT34	16.0415	15.0394	15.8887	other	not enriched	Keratin, type I cuticular Ha4 (Hair keratin, type I Ha4) (Keratin-34) (K34)
O76021	RSL1D1	17.0109	16.944	16.7914	other	not enriched	Ribosomal L1 domain-containing protein 1 (CATX-11) (Cellular senescence-inhibited gene protein) (Protein PBK1)
O76062	TM7SF2	16.7274	16.7274	16.3174	other	not enriched	Delta(14)-sterol reductase (Delta-14-SR) (EC 1.3.1.70) (Another new gene 1 protein) (C-14 sterol reductase) (Putative sterol reductase SR-1) (Sterol C14-reductase) (Transmembrane 7 superfamily member 2)
O76094	SRP72	17.4971	17.4971	17.9296	other	not enriched	Signal recognition particle subunit SRP72 (SRP72) (Signal recognition particle 72 kDa protein)
O77932	DXO	18.1232	18.0522	19.2268	other	not enriched	Decapping and exoribonuclease protein (DXO) (EC 3.1.13.-) (EC 3.6.1.-) (Dom-3 homolog Z)
O94776	MTA2	17.3791	17.3791	17.0114	other	not enriched	Metastasis-associated protein MTA2 (Metastasis-associated 1-like 1) (MTA1-L1 protein) (p53 target protein in deacetylase complex)
O94804	STK10	15.3307	15.2921	15.5033	other	not enriched	Serine/threonine-protein kinase 10 (EC 2.7.11.1) (Lymphocyte-oriented kinase)
O94903	PROSC	15.294	15.3123	15.0784	other	not enriched	Proline synthase co-transcribed bacterial homolog protein
O94906	PRPF6	16.2941	16.3286	16.1129	other	not enriched	Pre-mRNA-processing factor 6 (Androgen receptor N-terminal domain-transactivating protein 1) (ANT-1) (PRP6 homolog) (U5 snRNP-associated 102 kDa protein) (U5-102 kDa protein)
O94979	SEC31A	14.8676	14.8197	13.9293	other	not enriched	Protein transport protein Sec31A (ABP125) (ABP130) (SEC31-like protein 1) (SEC31-related protein A) (Web1-like protein)
O95049	TJP3	23.6211	23.6211	23.9409	other	not enriched	Tight junction protein ZO-3 (Tight junction protein 3) (Zona occludens protein 3) (Zonula occludens protein 3)
O95071	UBR5	16.56	16.56	16.0531	other	not enriched	E3 ubiquitin-protein ligase UBR5 (EC 2.3.2.26) (E3 ubiquitin-protein ligase, HECT domain-containing 1) (HECT-type E3 ubiquitin transferase UBR5) (Hyperplastic discs protein homolog) (hHYD) (Progestin-induced protein)
O95104	SCAF4	16.472	16.7572	16.3852	other	not enriched	Splicing factor, arginine/serine-rich 15 (CTD-binding SR-like protein RA4) (SR-related and CTD-associated factor 4)
O95163	IKBKAP	14.7733	14.7733	14.5348	other	not enriched	Elongator complex protein 1 (ELP1) (IkappaB kinase complex-associated protein) (IKK complex-associated protein) (p150)
O95168	NDUFB4	17.5384	17.7159	17.2946	other	not enriched	NADH dehydrogenase [ubiquinone] 1 beta subcomplex subunit 4 (Complex I-B15) (CI-B15) (NADH-ubiquinone oxidoreductase B15 subunit)
O95202	LETM1	14.9927	15.0826	14.1008	other	not enriched	LETM1 and EF-hand domain-containing protein 1, mitochondrial (Leucine zipper-EF-hand-containing transmembrane protein 1)
O95232	LUC7L3	16.8926	16.6181	17.0764	other	not enriched	Luc7-like protein 3 (Cisplatin resistance-associated-overexpressed protein) (Luc7A) (Okadaic acid-inducible phosphoprotein OA48-18) (cAMP regulatory element-associated protein 1) (CRE-associated protein 1) (CREAP-1)
O95248	SBF1	15.7046	15.2499	14.5423	other	not enriched	Myotubularin-related protein 5 (SET-binding factor 1) (Sbf1)
O95294	RASAL1	16.1016	15.5742	16.0666	other	not enriched	RasGAP-activating-like protein 1 (RAS protein activator like 1) (Ras GTPase-activating-like protein)
O95299	NDUFA10	17.3061	17.3061	16.9612	other	not enriched	NADH dehydrogenase [ubiquinone] 1 alpha subcomplex subunit 10, mitochondrial (Complex I-42kD) (CI-42kD) (NADH-ubiquinone oxidoreductase 42 kDa subunit)
O95336	PGLS	16.7628	16.6642	16.577	other	not enriched	6-phosphogluconolactonase (6PGL) (EC 3.1.1.31)
O95347	SMC2	16.5304	16.5287	16.245	other	not enriched	Structural maintenance of chromosomes protein 2 (SMC protein 2) (SMC-2) (Chromosome-associated protein E) (hCAP-E) (XCAP-E homolog)
O95372	LYPLA2	16.312	16.312	17.0174	other	not enriched	Acyl-protein thioesterase 2 (APT-2) (EC 3.1.2.-) (Lysophospholipase II) (LPL-II) (LysoPLA II)
O95373	IPO7	16.4298	16.4298	15.956	other	not enriched	Importin-7 (Imp7) (Ran-binding protein 7) (RanBP7)
O95391	SLU7	19.0061	19.0061	20.7795	other	not enriched	Pre-mRNA-splicing factor SLU7 (hSlu7)
O95433	AHSA1	16.9539	17.0452	16.9355	other	not enriched	Activator of 90 kDa heat shock protein ATPase homolog 1 (AHA1) (p38)
O95453	PARN	16.4446	16.4446	16.4559	other	not enriched	Poly(A)-specific ribonuclease PARN (EC 3.1.13.4) (Deadenylating nuclease) (Deadenylation nuclease) (Polyadenylate-specific ribonuclease)
O95478	NSA2	16.6348	16.6348	16.105	other	not enriched	Ribosome biogenesis protein NSA2 homolog (Hairy cell leukemia protein 1) (TGF-beta-inducible nuclear protein 1)
O95573	ACSL3	16.9765	17.1866	16.7454	other	not enriched	Long-chain-fatty-acid--CoA ligase 3 (EC 6.2.1.3) (Long-chain acyl-CoA synthetase 3) (LACS 3)
O95602	POLR1A	15.5169	15.5169	13.9987	other	not enriched	DNA-directed RNA polymerase I subunit RPA1 (RNA polymerase I subunit A1) (EC 2.7.7.6) (A190) (DNA-directed RNA polymerase I largest subunit) (DNA-directed RNA polymerase I subunit A) (RNA polymerase I 194 kDa subunit) (RPA194)
O95671	ASMTL	15.4708	15.4974	14.4594	other	not enriched	N-acetylserotonin O-methyltransferase-like protein (ASMTL) (EC 2.1.1.-)
O95758	PTBP3	16.6559	16.9104	16.2059	other	not enriched	Polypyrimidine tract-binding protein 3 (Regulator of differentiation 1) (Rod1)
O95782	AP2A1	15.7798	15.7798	14.4924	other	not enriched	AP-2 complex subunit alpha-1 (100 kDa coated vesicle protein A) (Adaptor protein complex AP-2 subunit alpha-1) (Adaptor-related protein complex 2 subunit alpha-1) (Alpha-adaptin A) (Alpha1-adaptin) (Clathrin assembly protein complex 2 alpha-A large chain) (Plasma membrane adaptor HA2/AP2 adaptin alpha A subunit)
O95816	BAG2	16.2866	16.0221	16.749	other	not enriched	BAG family molecular chaperone regulator 2 (BAG-2) (Bcl-2-associated athanogene 2)
O95819	MAP4K4	16.1016	16.0652	16.1502	other	not enriched	Mitogen-activated protein kinase kinase kinase kinase 4 (EC 2.7.11.1) (HPK/GCK-like kinase HGK) (MAPK/ERK kinase kinase kinase 4) (MEK kinase kinase 4) (MEKKK 4) (Nck-interacting kinase)
O95831	AIFM1	16.5008	16.5008	16.7812	other	not enriched	Apoptosis-inducing factor 1, mitochondrial (EC 1.1.1.-) (Programmed cell death protein 8)
O95861	BPNT1	15.8281	15.8877	16.108	other	not enriched	3'(2'),5'-bisphosphate nucleotidase 1 (EC 3.1.3.7) (Bisphosphate 3'-nucleotidase 1) (PAP-inositol 1,4-phosphatase) (PIP)
O96000	NDUFB10	15.1417	15.1417	14.8482	other	not enriched	NADH dehydrogenase [ubiquinone] 1 beta subcomplex subunit 10 (Complex I-PDSW) (CI-PDSW) (NADH-ubiquinone oxidoreductase PDSW subunit)
O96008	TOMM40	17.9578	17.9578	17.1775	other	not enriched	Mitochondrial import receptor subunit TOM40 homolog (Protein Haymaker) (Translocase of outer membrane 40 kDa subunit homolog) (p38.5)
O96028	WHSC1	14.9946	15.14	14.5778	other	not enriched	Histone-lysine N-methyltransferase NSD2 (EC 2.1.1.43) (Multiple myeloma SET domain-containing protein) (MMSET) (Nuclear SET domain-containing protein 2) (NSD2) (Protein trithorax-5) (Wolf-Hirschhorn syndrome candidate 1 protein) (WHSC1)
P00338	LDHA	18.0332	18.1298	17.5059	other	not enriched	L-lactate dehydrogenase A chain (LDH-A) (EC 1.1.1.27) (Cell proliferation-inducing gene 19 protein) (LDH muscle subunit) (LDH-M) (Renal carcinoma antigen NY-REN-59)
P00367	GLUD1	17.835	17.9432	17.3475	other	not enriched	Glutamate dehydrogenase 1, mitochondrial (GDH 1) (EC 1.4.1.3)
P00387	CYB5R3	15.8927	15.8927	15.6921	other	not enriched	NADH-cytochrome b5 reductase 3 (B5R) (Cytochrome b5 reductase) (EC 1.6.2.2) (Diaphorase-1) [Cleaved into: NADH-cytochrome b5 reductase 3 membrane-bound form; NADH-cytochrome b5 reductase 3 soluble form]
P00403	MT-CO2	14.6013	14.2978	14.7176	other	not enriched	Cytochrome c oxidase subunit 2 (Cytochrome c oxidase polypeptide II)
P00414	MT-CO3	15.7379	15.7379	15.7409	other	not enriched	Cytochrome c oxidase subunit 3 (Cytochrome c oxidase polypeptide III)
P00558	PGK1	18.5176	18.4279	18.6452	other	not enriched	Phosphoglycerate kinase 1 (EC 2.7.2.3) (Cell migration-inducing gene 10 protein) (Primer recognition protein 2) (PRP 2)
P00734	F2	16.8981	16.8981	15.5197	other	not enriched	Prothrombin (EC 3.4.21.5) (Coagulation factor II) [Cleaved into: Activation peptide fragment 1; Activation peptide fragment 2; Thrombin light chain; Thrombin heavy chain]
P01024	C3	18.579	18.579	18.6417	other	not enriched	Complement C3 (C3 and PZP-like alpha-2-macroglobulin domain-containing protein 1) [Cleaved into: Complement C3 beta chain; C3-beta-c (C3bc); Complement C3 alpha chain; C3a anaphylatoxin; Acylation stimulating protein (ASP) (C3adesArg); Complement C3b alpha' chain; Complement C3c alpha' chain fragment 1; Complement C3dg fragment; Complement C3g fragment; Complement C3d fragment; Complement C3f fra…
P01857	IGHG1	15.6227	15.8322	15.7039	other	not enriched	Ig gamma-1 chain C region
P02533	KRT14	17.7039	17.7039	18.9078	other	not enriched	Keratin, type I cytoskeletal 14 (Cytokeratin-14) (CK-14) (Keratin-14) (K14)
P02538	KRT6A	17.2922	17.2922	18.2247	other	not enriched	Keratin, type II cytoskeletal 6A (Cytokeratin-6A) (CK-6A) (Cytokeratin-6D) (CK-6D) (Keratin-6A) (K6A) (Type-II keratin Kb6) (allergen Hom s 5)
P02675	FGB	14.9681	15.1254	17.0485	other	not enriched	Fibrinogen beta chain [Cleaved into: Fibrinopeptide B; Fibrinogen beta chain]
P02751	FN1	15.204	15.204	17.0905	other	not enriched	Fibronectin (FN) (Cold-insoluble globulin) (CIG) [Cleaved into: Anastellin; Ugl-Y1; Ugl-Y2; Ugl-Y3]
P02768	ALB	15.6449	16.1592	16.2628	other	not enriched	Serum albumin
P04004	VTN	18.3267	18.3267	19.3598	other	not enriched	Vitronectin (VN) (S-protein) (Serum-spreading factor) (V75) [Cleaved into: Vitronectin V65 subunit; Vitronectin V10 subunit; Somatomedin-B]
P04040	CAT	15.3342	15.1379	16.7243	other	not enriched	Catalase (EC 1.11.1.6)
P04049	RAF1	16.5898	16.5898	15.9475	other	not enriched	RAF proto-oncogene serine/threonine-protein kinase (EC 2.7.11.1) (Proto-oncogene c-RAF) (cRaf) (Raf-1)
P04075	ALDOA	18.4869	18.4869	18.641	other	not enriched	Fructose-bisphosphate aldolase A (EC 4.1.2.13) (Lung cancer antigen NY-LU-1) (Muscle-type aldolase)
P04080	CSTB	16.0412	15.8496	17.0441	other	not enriched	Cystatin-B (CPI-B) (Liver thiol proteinase inhibitor) (Stefin-B)
P04181	OAT	14.8498	14.6982	14.2391	other	not enriched	Ornithine aminotransferase, mitochondrial (EC 2.6.1.13) (Ornithine delta-aminotransferase) (Ornithine--oxo-acid aminotransferase) [Cleaved into: Ornithine aminotransferase, hepatic form; Ornithine aminotransferase, renal form]
P04183	TK1	16.7461	16.7461	16.0588	other	not enriched	Thymidine kinase, cytosolic (EC 2.7.1.21)
P04264	KRT1	20.0183	20.0183	21.2177	other	not enriched	Keratin, type II cytoskeletal 1 (67 kDa cytokeratin) (Cytokeratin-1) (CK-1) (Hair alpha protein) (Keratin-1) (K1) (Type-II keratin Kb1)
P04279	SEMG1	13.4904	13.3939	13.8627	other	not enriched	Semenogelin-1 (Cancer/testis antigen 103) (Semenogelin I) (SGI) [Cleaved into: Alpha-inhibin-92; Alpha-inhibin-31; Seminal basic protein]
P04406	GAPDH	19.7051	19.7051	19.6152	other	not enriched	Glyceraldehyde-3-phosphate dehydrogenase (GAPDH) (EC 1.2.1.12) (Peptidyl-cysteine S-nitrosylase GAPDH) (EC 2.6.99.-)
P04637	TP53	15.0002	14.9148	14.6856	other	not enriched	Cellular tumor antigen p53 (Antigen NY-CO-13) (Phosphoprotein p53) (Tumor suppressor p53)
P04844	RPN2	16.4104	16.1286	15.9062	other	not enriched	Dolichyl-diphosphooligosaccharide--protein glycosyltransferase subunit 2 (EC 2.4.99.18) (Dolichyl-diphosphooligosaccharide--protein glycosyltransferase 63 kDa subunit) (RIBIIR) (Ribophorin II) (RPN-II) (Ribophorin-2)
P04899	GNAI2	17.1521	17.011	17.8499	other	not enriched	Guanine nucleotide-binding protein G(i) subunit alpha-2 (Adenylate cyclase-inhibiting G alpha protein)
P05089	ARG1	15.2208	15.2208	16.1385	other	not enriched	Arginase-1 (EC 3.5.3.1) (Liver-type arginase) (Type I arginase)
P05109	S100A8	18.0974	19.1927	17.7461	other	not enriched	Protein S100-A8 (Calgranulin-A) (Calprotectin L1L subunit) (Cystic fibrosis antigen) (CFAG) (Leukocyte L1 complex light chain) (Migration inhibitory factor-related protein 8) (MRP-8) (p8) (S100 calcium-binding protein A8) (Urinary stone protein band A) [Cleaved into: Protein S100-A8, N-terminally processed]
P05141	SLC25A5	18.7647	18.6451	18.1225	other	not enriched	ADP/ATP translocase 2 (ADP,ATP carrier protein 2) (ADP,ATP carrier protein, fibroblast isoform) (Adenine nucleotide translocator 2) (ANT 2) (Solute carrier family 25 member 5) [Cleaved into: ADP/ATP translocase 2, N-terminally processed]
P05165	PCCA	17.6148	17.574	18.2065	other	not enriched	Propionyl-CoA carboxylase alpha chain, mitochondrial (PCCase subunit alpha) (EC 6.4.1.3) (Propanoyl-CoA:carbon dioxide ligase subunit alpha)
P05166	PCCB	16.9424	16.7872	17.6084	other	not enriched	Propionyl-CoA carboxylase beta chain, mitochondrial (PCCase subunit beta) (EC 6.4.1.3) (Propanoyl-CoA:carbon dioxide ligase subunit beta)
P05198	EIF2S1	17.319	17.2456	17.2644	other	not enriched	Eukaryotic translation initiation factor 2 subunit 1 (Eukaryotic translation initiation factor 2 subunit alpha) (eIF-2-alpha) (eIF-2A) (eIF-2alpha)
P05204	HMGN2	15.1457	15.0406	16.1216	other	not enriched	Non-histone chromosomal protein HMG-17 (High mobility group nucleosome-binding domain-containing protein 2)
P05386	RPLP1	17.4277	17.4277	17.6074	other	not enriched	60S acidic ribosomal protein P1
P05387	RPLP2	16.4269	16.6404	16.1236	other	not enriched	60S acidic ribosomal protein P2 (Renal carcinoma antigen NY-REN-44)
P05388	RPLP0	17.5104	17.5063	17.3208	other	not enriched	60S acidic ribosomal protein P0 (60S ribosomal protein L10E)
P05455	SSB	16.9612	16.9612	17.3381	other	not enriched	Lupus La protein (La autoantigen) (La ribonucleoprotein) (Sjoegren syndrome type B antigen) (SS-B)
P06239	LCK	15.5276	15.5276	15.7877	other	not enriched	Tyrosine-protein kinase Lck (EC 2.7.10.2) (Leukocyte C-terminal Src kinase) (LSK) (Lymphocyte cell-specific protein-tyrosine kinase) (Protein YT16) (Proto-oncogene Lck) (T cell-specific protein-tyrosine kinase) (p56-LCK)
P06400	RB1	15.9138	15.8981	16.0786	other	not enriched	Retinoblastoma-associated protein (p105-Rb) (pRb) (Rb) (pp110)
P06493	CDK1	15.9174	15.9174	15.1543	other	not enriched	Cyclin-dependent kinase 1 (CDK1) (EC 2.7.11.22) (EC 2.7.11.23) (Cell division control protein 2 homolog) (Cell division protein kinase 1) (p34 protein kinase)
P06576	ATP5B	18.3616	18.3147	18.4346	other	not enriched	ATP synthase subunit beta, mitochondrial (EC 3.6.3.14)
P06702	S100A9	18.1455	19.1975	17.8993	other	not enriched	Protein S100-A9 (Calgranulin-B) (Calprotectin L1H subunit) (Leukocyte L1 complex heavy chain) (Migration inhibitory factor-related protein 14) (MRP-14) (p14) (S100 calcium-binding protein A9)
P06730	EIF4E	16.6398	16.6979	16.2122	other	not enriched	Eukaryotic translation initiation factor 4E (eIF-4E) (eIF4E) (eIF-4F 25 kDa subunit) (mRNA cap-binding protein)
P06733	ENO1	18.0373	18.027	18.4765	other	not enriched	Alpha-enolase (EC 4.2.1.11) (2-phospho-D-glycerate hydro-lyase) (C-myc promoter-binding protein) (Enolase 1) (MBP-1) (MPB-1) (Non-neural enolase) (NNE) (Phosphopyruvate hydratase) (Plasminogen-binding protein)
P06744	GPI	15.3654	15.8405	16.4794	other	not enriched	Glucose-6-phosphate isomerase (GPI) (EC 5.3.1.9) (Autocrine motility factor) (AMF) (Neuroleukin) (NLK) (Phosphoglucose isomerase) (PGI) (Phosphohexose isomerase) (PHI) (Sperm antigen 36) (SA-36)
P06748	NPM1	18.4049	18.4049	18.5941	other	not enriched	Nucleophosmin (NPM) (Nucleolar phosphoprotein B23) (Nucleolar protein NO38) (Numatrin)
P06753	TPM3	15.522	15.522	15.7676	other	not enriched	Tropomyosin alpha-3 chain (Gamma-tropomyosin) (Tropomyosin-3) (Tropomyosin-5) (hTM5)
P06899	HIST1H2BJ	18.64	18.3223	18.8188	other	not enriched	Histone H2B type 1-J (Histone H2B.1) (Histone H2B.r) (H2B/r)
P07195	LDHB	17.4456	17.5177	16.7858	other	not enriched	L-lactate dehydrogenase B chain (LDH-B) (EC 1.1.1.27) (LDH heart subunit) (LDH-H) (Renal carcinoma antigen NY-REN-46)
P07237	P4HB	14.8319	14.9245	15.0892	other	not enriched	Protein disulfide-isomerase (PDI) (EC 5.3.4.1) (Cellular thyroid hormone-binding protein) (Prolyl 4-hydroxylase subunit beta) (p55)
P07355	ANXA2	15.433	15.433	16.1692	other	not enriched	Annexin A2 (Annexin II) (Annexin-2) (Calpactin I heavy chain) (Calpactin-1 heavy chain) (Chromobindin-8) (Lipocortin II) (Placental anticoagulant protein IV) (PAP-IV) (Protein I) (p36)
P07384	CAPN1	16.8795	16.8921	16.6375	other	not enriched	Calpain-1 catalytic subunit (EC 3.4.22.52) (Calcium-activated neutral proteinase 1) (CANP 1) (Calpain mu-type) (Calpain-1 large subunit) (Cell proliferation-inducing gene 30 protein) (Micromolar-calpain) (muCANP)
P07437	TUBB	19.4845	19.4845	19.7712	other	not enriched	Tubulin beta chain (Tubulin beta-5 chain)
P07477	PRSS1	18.6421	18.6421	19.4634	other	not enriched	Trypsin-1 (EC 3.4.21.4) (Beta-trypsin) (Cationic trypsinogen) (Serine protease 1) (Trypsin I) [Cleaved into: Alpha-trypsin chain 1; Alpha-trypsin chain 2]
P07737	PFN1	17.8886	17.8886	18.0957	other	not enriched	Profilin-1 (Epididymis tissue protein Li 184a) (Profilin I)
P07741	APRT	16.084	15.4786	15.6583	other	not enriched	Adenine phosphoribosyltransferase (APRT) (EC 2.4.2.7)
P07814	EPRS	17.3448	17.3433	17.1596	other	not enriched	Bifunctional glutamate/proline--tRNA ligase (Bifunctional aminoacyl-tRNA synthetase) (Cell proliferation-inducing gene 32 protein) (Glutamatyl-prolyl-tRNA synthetase) [Includes: Glutamate--tRNA ligase (EC 6.1.1.17) (Glutamyl-tRNA synthetase) (GluRS); Proline--tRNA ligase (EC 6.1.1.15) (Prolyl-tRNA synthetase)]
P07900	HSP90AA1	18.1076	18.1076	18.2696	other	not enriched	Heat shock protein HSP 90-alpha (Heat shock 86 kDa) (HSP 86) (HSP86) (Lipopolysaccharide-associated protein 2) (LAP-2) (LPS-associated protein 2) (Renal carcinoma antigen NY-REN-38)
P07910	HNRNPC	18.7048	18.7048	18.7372	other	not enriched	Heterogeneous nuclear ribonucleoproteins C1/C2 (hnRNP C1/C2)
P07948	LYN	16.7065	16.6849	16.8714	other	not enriched	Tyrosine-protein kinase Lyn (EC 2.7.10.2) (Lck/Yes-related novel protein tyrosine kinase) (V-yes-1 Yamaguchi sarcoma viral related oncogene homolog) (p53Lyn) (p56Lyn)
P07954	FH	15.3252	15.5838	15.3684	other	not enriched	Fumarate hydratase, mitochondrial (Fumarase) (EC 4.2.1.2)
P08237	PFKM	17.0584	17.0584	16.6312	other	not enriched	ATP-dependent 6-phosphofructokinase, muscle type (ATP-PFK) (PFK-M) (EC 2.7.1.11) (6-phosphofructokinase type A) (Phosphofructo-1-kinase isozyme A) (PFK-A) (Phosphohexokinase)
P08238	HSP90AB1	18.6653	18.6653	18.7939	other	not enriched	Heat shock protein HSP 90-beta (HSP 90) (Heat shock 84 kDa) (HSP 84) (HSP84)
P08243	ASNS	17.333	17.333	17.0311	other	not enriched	Asparagine synthetase [glutamine-hydrolyzing] (EC 6.3.5.4) (Cell cycle control protein TS11) (Glutamine-dependent asparagine synthetase)
P08559	PDHA1	16.3354	16.319	15.7975	other	not enriched	Pyruvate dehydrogenase E1 component subunit alpha, somatic form, mitochondrial (EC 1.2.4.1) (PDHE1-A type I)
P08567	PLEK	14.4529	14.6236	13.9584	other	not enriched	Pleckstrin (Platelet 47 kDa protein) (p47)
P08574	CYC1	17.3518	17.3518	16.9225	other	not enriched	Cytochrome c1, heme protein, mitochondrial (Complex III subunit 4) (Complex III subunit IV) (Cytochrome b-c1 complex subunit 4) (Ubiquinol-cytochrome-c reductase complex cytochrome c1 subunit) (Cytochrome c-1)
P08621	SNRNP70	17.0678	16.8984	16.8943	other	not enriched	U1 small nuclear ribonucleoprotein 70 kDa (U1 snRNP 70 kDa) (U1-70K) (snRNP70)
P08631	HCK	17.2396	17.2714	17.3667	other	not enriched	Tyrosine-protein kinase HCK (EC 2.7.10.2) (Hematopoietic cell kinase) (Hemopoietic cell kinase) (p59-HCK/p60-HCK) (p59Hck) (p61Hck)
P08670	VIM	17.8098	17.8098	17.1399	other	not enriched	Vimentin
P08708	RPS17	16.749	16.7231	16.8385	other	not enriched	40S ribosomal protein S17
P08758	ANXA5	14.8106	15.4906	14.6665	other	not enriched	Annexin A5 (Anchorin CII) (Annexin V) (Annexin-5) (Calphobindin I) (CBP-I) (Endonexin II) (Lipocortin V) (Placental anticoagulant protein 4) (PP4) (Placental anticoagulant protein I) (PAP-I) (Thromboplastin inhibitor) (Vascular anticoagulant-alpha) (VAC-alpha)
P08779	KRT16	17.8637	17.8637	18.4408	other	not enriched	Keratin, type I cytoskeletal 16 (Cytokeratin-16) (CK-16) (Keratin-16) (K16)
P08865	RPSA	18.75	18.9084	18.7901	other	not enriched	40S ribosomal protein SA (37 kDa laminin receptor precursor) (37LRP) (37/67 kDa laminin receptor) (LRP/LR) (67 kDa laminin receptor) (67LR) (Colon carcinoma laminin-binding protein) (Laminin receptor 1) (LamR) (Laminin-binding protein precursor p40) (LBP/p40) (Multidrug resistance-associated protein MGr1-Ag) (NEM/1CHD4)
P09211	GSTP1	18.3493	18.601	18.2226	other	not enriched	Glutathione S-transferase P (EC 2.5.1.18) (GST class-pi) (GSTP1-1)
P09234	SNRPC	17.1379	17.1379	16.6499	other	not enriched	U1 small nuclear ribonucleoprotein C (U1 snRNP C) (U1-C) (U1C)
P09417	QDPR	15.8404	15.8201	15.4771	other	not enriched	Dihydropteridine reductase (EC 1.5.1.34) (HDHPR) (Quinoid dihydropteridine reductase) (Short chain dehydrogenase/reductase family 33C member 1)
P09429	HMGB1	16.8112	16.8112	16.9833	other	not enriched	High mobility group protein B1 (High mobility group protein 1) (HMG-1)
P09496	CLTA	15.7838	15.5007	15.8457	other	not enriched	Clathrin light chain A (Lca)
P09622	DLD	16.123	16.1123	15.6482	other	not enriched	Dihydrolipoyl dehydrogenase, mitochondrial (EC 1.8.1.4) (Dihydrolipoamide dehydrogenase) (Glycine cleavage system L protein)
P09651	HNRNPA1	18.2052	18.2052	18.3082	other	not enriched	Heterogeneous nuclear ribonucleoprotein A1 (hnRNP A1) (Helix-destabilizing protein) (Single-strand RNA-binding protein) (hnRNP core protein A1) [Cleaved into: Heterogeneous nuclear ribonucleoprotein A1, N-terminally processed]
P09661	SNRPA1	17.8533	17.8533	17.5846	other	not enriched	U2 small nuclear ribonucleoprotein A' (U2 snRNP A')
P09874	PARP1	17.5029	17.4905	17.5105	other	not enriched	Poly [ADP-ribose] polymerase 1 (PARP-1) (EC 2.4.2.30) (ADP-ribosyltransferase diphtheria toxin-like 1) (ARTD1) (NAD(+) ADP-ribosyltransferase 1) (ADPRT 1) (Poly[ADP-ribose] synthase 1)
P09917	ALOX5	16.049	16.1853	16.1551	other	not enriched	Arachidonate 5-lipoxygenase (5-LO) (5-lipoxygenase) (EC 1.13.11.34)
P09936	UCHL1	17.416	17.416	17.4219	other	not enriched	Ubiquitin carboxyl-terminal hydrolase isozyme L1 (UCH-L1) (EC 3.4.19.12) (EC 6.-.-.-) (Neuron cytoplasmic protein 9.5) (PGP 9.5) (PGP9.5) (Ubiquitin thioesterase L1)
P09972	ALDOC	16.4113	16.7058	16.5009	other	not enriched	Fructose-bisphosphate aldolase C (EC 4.1.2.13) (Brain-type aldolase)
P0C0S5	H2AFZ	16.7027	16.4889	17.2092	other	not enriched	Histone H2A.Z (H2A/z)
P0C7V6	SUPT20HL2	17.4118	17.4118	16.8036	other	not enriched	Putative transcription factor SPT20 homolog-like 2
P0DMV8	HSPA1A	13.1495	13.1495	14.4059	other	not enriched	Heat shock 70 kDa protein 1A (Heat shock 70 kDa protein 1) (HSP70-1) (HSP70.1)
P10155	TROVE2	16.0492	16.0492	15.8137	other	not enriched	60 kDa SS-A/Ro ribonucleoprotein (60 kDa Ro protein) (60 kDa ribonucleoprotein Ro) (RoRNP) (Ro 60 kDa autoantigen) (Sjoegren syndrome antigen A2) (Sjoegren syndrome type A antigen) (SS-A) (TROVE domain family member 2)
P10412	HIST1H1E	19.0789	18.3864	19.2869	other	not enriched	Histone H1.4 (Histone H1b) (Histone H1s-4)
P10515	DLAT	15.4261	15.4148	14.8587	other	not enriched	Dihydrolipoyllysine-residue acetyltransferase component of pyruvate dehydrogenase complex, mitochondrial (EC 2.3.1.12) (70 kDa mitochondrial autoantigen of primary biliary cirrhosis) (PBC) (Dihydrolipoamide acetyltransferase component of pyruvate dehydrogenase complex) (M2 antigen complex 70 kDa subunit) (Pyruvate dehydrogenase complex component E2) (PDC-E2) (PDCE2)
P10599	TXN	15.5894	15.5894	16.7976	other	not enriched	Thioredoxin (Trx) (ATL-derived factor) (ADF) (Surface-associated sulphydryl protein) (SASP)
P10644	PRKAR1A	16.0758	16.0336	16.0475	other	not enriched	cAMP-dependent protein kinase type I-alpha regulatory subunit (Tissue-specific extinguisher 1) (TSE1) [Cleaved into: cAMP-dependent protein kinase type I-alpha regulatory subunit, N-terminally processed]
P10768	ESD	15.675	15.675	15.9543	other	not enriched	S-formylglutathione hydrolase (FGH) (EC 3.1.2.12) (Esterase D) (Methylumbelliferyl-acetate deacetylase) (EC 3.1.1.56)
P10809	HSPD1	17.2329	17.1545	17.6251	other	not enriched	60 kDa heat shock protein, mitochondrial (60 kDa chaperonin) (Chaperonin 60) (CPN60) (Heat shock protein 60) (HSP-60) (Hsp60) (HuCHA60) (Mitochondrial matrix protein P1) (P60 lymphocyte protein)
P11021	HSPA5	17.0258	17.0213	17.5939	other	not enriched	78 kDa glucose-regulated protein (GRP-78) (Endoplasmic reticulum lumenal Ca(2+)-binding protein grp78) (Heat shock 70 kDa protein 5) (Immunoglobulin heavy chain-binding protein) (BiP)
P11142	HSPA8	19.0555	18.9696	19.2603	other	not enriched	Heat shock cognate 71 kDa protein (Heat shock 70 kDa protein 8) (Lipopolysaccharide-associated protein 1) (LAP-1) (LPS-associated protein 1)
P11171	EPB41	15.5981	15.5981	15.7395	other	not enriched	Protein 4.1 (P4.1) (4.1R) (Band 4.1) (EPB4.1)
P11172	UMPS	16.4198	16.4198	16.2977	other	not enriched	Uridine 5'-monophosphate synthase (UMP synthase) [Includes: Orotate phosphoribosyltransferase (OPRT) (OPRTase) (EC 2.4.2.10); Orotidine 5'-phosphate decarboxylase (ODC) (EC 4.1.1.23) (OMPdecase)]
P11177	PDHB	18.1266	17.988	17.6911	other	not enriched	Pyruvate dehydrogenase E1 component subunit beta, mitochondrial (PDHE1-B) (EC 1.2.4.1)
P11310	ACADM	16.677	16.677	16.1283	other	not enriched	Medium-chain specific acyl-CoA dehydrogenase, mitochondrial (MCAD) (EC 1.3.8.7)
P11387	TOP1	15.7463	15.6165	15.8092	other	not enriched	DNA topoisomerase 1 (EC 5.99.1.2) (DNA topoisomerase I)
P11388	TOP2A	17.1924	17.1924	16.9496	other	not enriched	DNA topoisomerase 2-alpha (EC 5.99.1.3) (DNA topoisomerase II, alpha isozyme)
P11413	G6PD	16.274	16.274	16.1991	other	not enriched	Glucose-6-phosphate 1-dehydrogenase (G6PD) (EC 1.1.1.49)
P11586	MTHFD1	17.9629	17.8894	17.5079	other	not enriched	C-1-tetrahydrofolate synthase, cytoplasmic (C1-THF synthase) [Cleaved into: C-1-tetrahydrofolate synthase, cytoplasmic, N-terminally processed] [Includes: Methylenetetrahydrofolate dehydrogenase (EC 1.5.1.5); Methenyltetrahydrofolate cyclohydrolase (EC 3.5.4.9); Formyltetrahydrofolate synthetase (EC 6.3.4.3)]
P11766	ADH5	16.3953	16.5208	16.8175	other	not enriched	Alcohol dehydrogenase class-3 (EC 1.1.1.1) (Alcohol dehydrogenase 5) (Alcohol dehydrogenase class chi chain) (Alcohol dehydrogenase class-III) (Glutathione-dependent formaldehyde dehydrogenase) (FALDH) (FDH) (GSH-FDH) (EC 1.1.1.-) (S-(hydroxymethyl)glutathione dehydrogenase) (EC 1.1.1.284)
P11908	PRPS2	17.0053	17.0053	16.6876	other	not enriched	Ribose-phosphate pyrophosphokinase 2 (EC 2.7.6.1) (PPRibP) (Phosphoribosyl pyrophosphate synthase II) (PRS-II)
P11940	PABPC1	17.4759	17.4759	17.102	other	not enriched	Polyadenylate-binding protein 1 (PABP-1) (Poly(A)-binding protein 1)
P12004	PCNA	17.6264	17.6264	17.8478	other	not enriched	Proliferating cell nuclear antigen (PCNA) (Cyclin)
P12235	SLC25A4	14.9904	15.3485	14.6118	other	not enriched	ADP/ATP translocase 1 (ADP,ATP carrier protein 1) (ADP,ATP carrier protein, heart/skeletal muscle isoform T1) (Adenine nucleotide translocator 1) (ANT 1) (Solute carrier family 25 member 4)
P12236	SLC25A6	17.7293	17.7293	17.6533	other	not enriched	ADP/ATP translocase 3 (ADP,ATP carrier protein 3) (ADP,ATP carrier protein, isoform T2) (ANT 2) (Adenine nucleotide translocator 3) (ANT 3) (Solute carrier family 25 member 6) [Cleaved into: ADP/ATP translocase 3, N-terminally processed]
P12259	F5	15.5126	15.5126	16.9407	other	not enriched	Coagulation factor V (Activated protein C cofactor) (Proaccelerin, labile factor) [Cleaved into: Coagulation factor V heavy chain; Coagulation factor V light chain]
P12268	IMPDH2	17.8415	17.7971	17.2692	other	not enriched	Inosine-5'-monophosphate dehydrogenase 2 (IMP dehydrogenase 2) (IMPD 2) (IMPDH 2) (EC 1.1.1.205) (IMPDH-II)
P12270	TPR	14.3157	14.1933	14.917	other	not enriched	Nucleoprotein TPR (Megator) (NPC-associated intranuclear protein) (Translocated promoter region protein)
P12532	CKMT1A; CKMT1B	16.4827	16.4827	17.0837	other	not enriched	Creatine kinase U-type, mitochondrial (EC 2.7.3.2) (Acidic-type mitochondrial creatine kinase) (Mia-CK) (Ubiquitous mitochondrial creatine kinase) (U-MtCK)
P12956	XRCC6	17.8844	17.8844	17.9288	other	not enriched	X-ray repair cross-complementing protein 6 (EC 3.6.4.-) (EC 4.2.99.-) (5'-deoxyribose-5-phosphate lyase Ku70) (5'-dRP lyase Ku70) (70 kDa subunit of Ku antigen) (ATP-dependent DNA helicase 2 subunit 1) (ATP-dependent DNA helicase II 70 kDa subunit) (CTC box-binding factor 75 kDa subunit) (CTC75) (CTCBF) (DNA repair protein XRCC6) (Lupus Ku autoantigen protein p70) (Ku70) (Thyroid-lupus autoantige…
P13010	XRCC5	17.2929	17.2929	17.2141	other	not enriched	X-ray repair cross-complementing protein 5 (EC 3.6.4.-) (86 kDa subunit of Ku antigen) (ATP-dependent DNA helicase 2 subunit 2) (ATP-dependent DNA helicase II 80 kDa subunit) (CTC box-binding factor 85 kDa subunit) (CTC85) (CTCBF) (DNA repair protein XRCC5) (Ku80) (Ku86) (Lupus Ku autoantigen protein p86) (Nuclear factor IV) (Thyroid-lupus autoantigen) (TLAA) (X-ray repair complementing defective…
P13489	RNH1	17.0812	17.0812	17.0796	other	not enriched	Ribonuclease inhibitor (Placental ribonuclease inhibitor) (Placental RNase inhibitor) (Ribonuclease/angiogenin inhibitor 1) (RAI)
P13498	CYBA	15.5854	15.5854	15.758	other	not enriched	Cytochrome b-245 light chain (Cytochrome b(558) alpha chain) (Cytochrome b558 subunit alpha) (Neutrophil cytochrome b 22 kDa polypeptide) (Superoxide-generating NADPH oxidase light chain subunit) (p22 phagocyte B-cytochrome) (p22-phox) (p22phox)
P13639	EEF2	17.749	17.749	17.7838	other	not enriched	Elongation factor 2 (EF-2)
P13645	KRT10	19.7349	19.7349	20.8608	other	not enriched	Keratin, type I cytoskeletal 10 (Cytokeratin-10) (CK-10) (Keratin-10) (K10)
P13646	KRT13	16.4675	13.4483	17.0349	other	not enriched	Keratin, type I cytoskeletal 13 (Cytokeratin-13) (CK-13) (Keratin-13) (K13)
P13647	KRT5	18.2073	18.2073	19.2313	other	not enriched	Keratin, type II cytoskeletal 5 (58 kDa cytokeratin) (Cytokeratin-5) (CK-5) (Keratin-5) (K5) (Type-II keratin Kb5)
P13667	PDIA4	15.9825	15.9918	16.09	other	not enriched	Protein disulfide-isomerase A4 (EC 5.3.4.1) (Endoplasmic reticulum resident protein 70) (ER protein 70) (ERp70) (Endoplasmic reticulum resident protein 72) (ER protein 72) (ERp-72) (ERp72)
P13693	TPT1	16.8805	16.8805	17.4231	other	not enriched	Translationally-controlled tumor protein (TCTP) (Fortilin) (Histamine-releasing factor) (HRF) (p23)
P13796	LCP1	17.5334	17.4702	17.7842	other	not enriched	Plastin-2 (L-plastin) (LC64P) (Lymphocyte cytosolic protein 1) (LCP-1)
P13804	ETFA	16.9689	16.9689	16.6264	other	not enriched	Electron transfer flavoprotein subunit alpha, mitochondrial (Alpha-ETF)
P13807	GYS1	16.7258	16.7436	16.0593	other	not enriched	Glycogen [starch] synthase, muscle (EC 2.4.1.11)
P14174	MIF	19.2149	19.0567	19.2064	other	not enriched	Macrophage migration inhibitory factor (MIF) (EC 5.3.2.1) (Glycosylation-inhibiting factor) (GIF) (L-dopachrome isomerase) (L-dopachrome tautomerase) (EC 5.3.3.12) (Phenylpyruvate tautomerase)
P14317	HCLS1	17.0957	17.0957	18.2021	other	not enriched	Hematopoietic lineage cell-specific protein (Hematopoietic cell-specific LYN substrate 1) (LckBP1) (p75)
P14324	FDPS	18.9096	18.9196	18.4857	other	not enriched	Farnesyl pyrophosphate synthase (FPP synthase) (FPS) (EC 2.5.1.10) ((2E,6E)-farnesyl diphosphate synthase) (Dimethylallyltranstransferase) (EC 2.5.1.1) (Farnesyl diphosphate synthase) (Geranyltranstransferase)
P14550	AKR1A1	17.0568	17.3345	17.3351	other	not enriched	Alcohol dehydrogenase [NADP(+)] (EC 1.1.1.2) (Aldehyde reductase) (Aldo-keto reductase family 1 member A1)
P14618	PKM	19.1171	19.2114	19.1193	other	not enriched	Pyruvate kinase PKM (EC 2.7.1.40) (Cytosolic thyroid hormone-binding protein) (CTHBP) (Opa-interacting protein 3) (OIP-3) (Pyruvate kinase 2/3) (Pyruvate kinase muscle isozyme) (Thyroid hormone-binding protein 1) (THBP1) (Tumor M2-PK) (p58)
P14678	SNRPB	17.3528	17.3528	16.9512	other	not enriched	Small nuclear ribonucleoprotein-associated proteins B and B' (snRNP-B) (Sm protein B/B') (Sm-B/B') (SmB/B')
P14735	IDE	14.7119	15.209	15.5483	other	not enriched	Insulin-degrading enzyme (EC 3.4.24.56) (Abeta-degrading protease) (Insulin protease) (Insulinase) (Insulysin)
P14866	HNRNPL	17.9753	17.9753	17.8941	other	not enriched	Heterogeneous nuclear ribonucleoprotein L (hnRNP L)
P14868	DARS	18.1416	18.1639	18.0126	other	not enriched	Aspartate--tRNA ligase, cytoplasmic (EC 6.1.1.12) (Aspartyl-tRNA synthetase) (AspRS) (Cell proliferation-inducing gene 40 protein)
P14923	JUP	16.68	16.68	17.528	other	not enriched	Junction plakoglobin (Catenin gamma) (Desmoplakin III) (Desmoplakin-3)
P15121	AKR1B1	16.5101	16.9344	16.5782	other	not enriched	Aldose reductase (AR) (EC 1.1.1.21) (Aldehyde reductase) (Aldo-keto reductase family 1 member B1)
P15153	RAC2	19.0991	19.0991	18.8523	other	not enriched	Ras-related C3 botulinum toxin substrate 2 (GX) (Small G protein) (p21-Rac2)
P15170	GSPT1	16.5416	16.5416	16.5587	other	not enriched	Eukaryotic peptide chain release factor GTP-binding subunit ERF3A (Eukaryotic peptide chain release factor subunit 3a) (eRF3a) (G1 to S phase transition protein 1 homolog)
P15311	EZR	16.5424	16.4413	17.2486	other	not enriched	Ezrin (Cytovillin) (Villin-2) (p81)
P15374	UCHL3	17.1517	17.1517	17.2576	other	not enriched	Ubiquitin carboxyl-terminal hydrolase isozyme L3 (UCH-L3) (EC 3.4.19.12) (Ubiquitin thioesterase L3)
P15498	VAV1	15.7223	15.6954	15.3709	other	not enriched	Proto-oncogene vav
P15531	NME1	16.1843	16.0984	16.3498	other	not enriched	Nucleoside diphosphate kinase A (NDK A) (NDP kinase A) (EC 2.7.4.6) (Granzyme A-activated DNase) (GAAD) (Metastasis inhibition factor nm23) (NM23-H1) (Tumor metastatic process-associated protein)
P15880	RPS2	18.6866	18.5627	18.2646	other	not enriched	40S ribosomal protein S2 (40S ribosomal protein S4) (Protein LLRep3)
P15924	DSP	15.9786	15.9786	17.0225	other	not enriched	Desmoplakin (DP) (250/210 kDa paraneoplastic pemphigus antigen)
P15927	RPA2	17.1586	17.1586	16.9392	other	not enriched	Replication protein A 32 kDa subunit (RP-A p32) (Replication factor A protein 2) (RF-A protein 2) (Replication protein A 34 kDa subunit) (RP-A p34)
P16152	CBR1	16.5258	16.5322	16.5168	other	not enriched	Carbonyl reductase [NADPH] 1 (EC 1.1.1.184) (15-hydroxyprostaglandin dehydrogenase [NADP(+)]) (EC 1.1.1.197) (NADPH-dependent carbonyl reductase 1) (Prostaglandin 9-ketoreductase) (Prostaglandin-E(2) 9-reductase) (EC 1.1.1.189) (Short chain dehydrogenase/reductase family 21C member 1)
P16401	HIST1H1B	18.2581	17.5012	18.4742	other	not enriched	Histone H1.5 (Histone H1a) (Histone H1b) (Histone H1s-3)
P16435	POR	16.3262	16.3979	16.2929	other	not enriched	NADPH--cytochrome P450 reductase (CPR) (P450R) (EC 1.6.2.4)
P16615	ATP2A2	16.962	16.9495	16.7937	other	not enriched	Sarcoplasmic/endoplasmic reticulum calcium ATPase 2 (SERCA2) (SR Ca(2+)-ATPase 2) (EC 3.6.3.8) (Calcium pump 2) (Calcium-transporting ATPase sarcoplasmic reticulum type, slow twitch skeletal muscle isoform) (Endoplasmic reticulum class 1/2 Ca(2+) ATPase)
P16885	PLCG2	17.7641	17.7641	17.4229	other	not enriched	1-phosphatidylinositol 4,5-bisphosphate phosphodiesterase gamma-2 (EC 3.1.4.11) (Phosphoinositide phospholipase C-gamma-2) (Phospholipase C-IV) (PLC-IV) (Phospholipase C-gamma-2) (PLC-gamma-2)
P17026	ZNF22	16.8029	16.8029	16.2148	other	not enriched	Zinc finger protein 22 (Zinc finger protein KOX15) (Zinc finger protein Krox-26)
P17252	PRKCA	16.0102	16.3056	15.686	other	not enriched	Protein kinase C alpha type (PKC-A) (PKC-alpha) (EC 2.7.11.13)
P17480	UBTF	15.9649	15.9649	16.1338	other	not enriched	Nucleolar transcription factor 1 (Autoantigen NOR-90) (Upstream-binding factor 1) (UBF-1)
P17612	PRKACA	15.5576	15.5576	15.3198	other	not enriched	cAMP-dependent protein kinase catalytic subunit alpha (PKA C-alpha) (EC 2.7.11.11)
P17812	CTPS1	17.0274	17.0333	16.7729	other	not enriched	CTP synthase 1 (EC 6.3.4.2) (CTP synthetase 1) (UTP--ammonia ligase 1)
P17844	DDX5	17.7541	17.7669	17.4109	other	not enriched	Probable ATP-dependent RNA helicase DDX5 (EC 3.6.4.13) (DEAD box protein 5) (RNA helicase p68)
P17858	PFKL	17.4282	17.4721	16.9535	other	not enriched	ATP-dependent 6-phosphofructokinase, liver type (ATP-PFK) (PFK-L) (EC 2.7.1.11) (6-phosphofructokinase type B) (Phosphofructo-1-kinase isozyme B) (PFK-B) (Phosphohexokinase)
P17931	LGALS3	14.8693	14.428	14.5027	other	not enriched	Galectin-3 (Gal-3) (35 kDa lectin) (Carbohydrate-binding protein 35) (CBP 35) (Galactose-specific lectin 3) (Galactoside-binding protein) (GALBP) (IgE-binding protein) (L-31) (Laminin-binding protein) (Lectin L-29) (Mac-2 antigen)
P17980	PSMC3	16.9221	16.8755	16.6991	other	not enriched	26S protease regulatory subunit 6A (26S proteasome AAA-ATPase subunit RPT5) (Proteasome 26S subunit ATPase 3) (Proteasome subunit P50) (Tat-binding protein 1) (TBP-1)
P17987	TCP1	18.4117	18.4117	17.9559	other	not enriched	T-complex protein 1 subunit alpha (TCP-1-alpha) (CCT-alpha)
P18077	RPL35A	18.3381	18.2903	18.0354	other	not enriched	60S ribosomal protein L35a (Cell growth-inhibiting gene 33 protein)
P18124	RPL7	18.3468	18.2732	18.0636	other	not enriched	60S ribosomal protein L7
P18583	SON	16.1894	16.285	16.2594	other	not enriched	Protein SON (Bax antagonist selected in saccharomyces 1) (BASS1) (Negative regulatory element-binding protein) (NRE-binding protein) (Protein DBP-5) (SON3)
P18621	RPL17	19.2367	19.1582	19.0961	other	not enriched	60S ribosomal protein L17 (60S ribosomal protein L23) (PD-1)
P18669	PGAM1	17.6167	17.8553	18.1561	other	not enriched	Phosphoglycerate mutase 1 (EC 5.4.2.11) (EC 5.4.2.4) (BPG-dependent PGAM 1) (Phosphoglycerate mutase isozyme B) (PGAM-B)
P18754	RCC1	17.9171	17.9171	18.2021	other	not enriched	Regulator of chromosome condensation (Cell cycle regulatory protein) (Chromosome condensation protein 1)
P19013	KRT4	15.8603	12.1044	16.7955	other	not enriched	Keratin, type II cytoskeletal 4 (Cytokeratin-4) (CK-4) (Keratin-4) (K4) (Type-II keratin Kb4)
P19338	NCL	17.8129	17.7999	18.1417	other	not enriched	Nucleolin (Protein C23)
P19367	HK1	16.9049	16.9049	16.2597	other	not enriched	Hexokinase-1 (EC 2.7.1.1) (Brain form hexokinase) (Hexokinase type I) (HK I)
P19387	POLR2C	16.1159	16.1595	15.645	other	not enriched	DNA-directed RNA polymerase II subunit RPB3 (RNA polymerase II subunit 3) (RNA polymerase II subunit B3) (DNA-directed RNA polymerase II 33 kDa polypeptide) (RPB33) (DNA-directed RNA polymerase II subunit C) (RPB31)
P19388	POLR2E	15.8288	15.8801	15.5963	other	not enriched	DNA-directed RNA polymerases I, II, and III subunit RPABC1 (RNA polymerases I, II, and III subunit ABC1) (DNA-directed RNA polymerase II 23 kDa polypeptide) (DNA-directed RNA polymerase II subunit E) (RPB5 homolog) (XAP4)
P19447	ERCC3	15.2368	15.0384	15.5542	other	not enriched	TFIIH basal transcription factor complex helicase XPB subunit (EC 3.6.4.12) (Basic transcription factor 2 89 kDa subunit) (BTF2 p89) (DNA excision repair protein ERCC-3) (DNA repair protein complementing XP-B cells) (TFIIH basal transcription factor complex 89 kDa subunit) (TFIIH 89 kDa subunit) (TFIIH p89) (Xeroderma pigmentosum group B-complementing protein)
P19484	TFEB	16.6364	16.6364	16.1896	other	not enriched	Transcription factor EB (Class E basic helix-loop-helix protein 35) (bHLHe35)
P19623	SRM	17.0662	17.0662	16.7916	other	not enriched	Spermidine synthase (SPDSY) (EC 2.5.1.16) (Putrescine aminopropyltransferase)
P19838	NFKB1	14.4058	14.5798	14.3253	other	not enriched	Nuclear factor NF-kappa-B p105 subunit (DNA-binding factor KBF1) (EBP-1) (Nuclear factor of kappa light polypeptide gene enhancer in B-cells 1) [Cleaved into: Nuclear factor NF-kappa-B p50 subunit]
P20042	EIF2S2	15.471	15.3685	16.0798	other	not enriched	Eukaryotic translation initiation factor 2 subunit 2 (Eukaryotic translation initiation factor 2 subunit beta) (eIF-2-beta)
P20073	ANXA7	16.0463	16.0547	15.2184	other	not enriched	Annexin A7 (Annexin VII) (Annexin-7) (Synexin)
P20339	RAB5A	14.7631	15.6507	14.1528	other	not enriched	Ras-related protein Rab-5A
P20340	RAB6A	16.662	16.662	15.9765	other	not enriched	Ras-related protein Rab-6A (Rab-6)
P20700	LMNB1	18.0116	17.9793	18.0391	other	not enriched	Lamin-B1
P20930	FLG	15.9301	15.9301	16.6426	other	not enriched	Filaggrin
P21127	CDK11B	16.7415	16.5519	17.0556	other	not enriched	Cyclin-dependent kinase 11B (EC 2.7.11.22) (Cell division cycle 2-like protein kinase 1) (CLK-1) (Cell division protein kinase 11B) (Galactosyltransferase-associated protein kinase p58/GTA) (PITSLRE serine/threonine-protein kinase CDC2L1) (p58 CLK-1)
P21281	ATP6V1B2	15.8919	16.0679	15.2179	other	not enriched	V-type proton ATPase subunit B, brain isoform (V-ATPase subunit B 2) (Endomembrane proton pump 58 kDa subunit) (HO57) (Vacuolar proton pump subunit B 2)
P21796	VDAC1	18.4389	18.3212	17.9832	other	not enriched	Voltage-dependent anion-selective channel protein 1 (VDAC-1) (hVDAC1) (Outer mitochondrial membrane protein porin 1) (Plasmalemmal porin) (Porin 31HL) (Porin 31HM)
P21953	BCKDHB	16.5813	16.8983	16.3555	other	not enriched	2-oxoisovalerate dehydrogenase subunit beta, mitochondrial (EC 1.2.4.4) (Branched-chain alpha-keto acid dehydrogenase E1 component beta chain) (BCKDE1B) (BCKDH E1-beta)
P22033	MUT	15.7037	15.8524	14.3914	other	not enriched	Methylmalonyl-CoA mutase, mitochondrial (MCM) (EC 5.4.99.2) (Methylmalonyl-CoA isomerase)
P22059	OSBP	15.2572	15.3894	15.215	other	not enriched	Oxysterol-binding protein 1
P22061	PCMT1	17.0231	17.0231	16.9383	other	not enriched	Protein-L-isoaspartate(D-aspartate) O-methyltransferase (PIMT) (EC 2.1.1.77) (L-isoaspartyl protein carboxyl methyltransferase) (Protein L-isoaspartyl/D-aspartyl methyltransferase) (Protein-beta-aspartate methyltransferase)
P22087	FBL	18.3486	18.3486	18.5118	other	not enriched	rRNA 2'-O-methyltransferase fibrillarin (EC 2.1.1.-) (34 kDa nucleolar scleroderma antigen) (Histone-glutamine methyltransferase)
P22102	GART	17.0626	17.0626	16.8891	other	not enriched	Trifunctional purine biosynthetic protein adenosine-3 [Includes: Phosphoribosylamine--glycine ligase (EC 6.3.4.13) (Glycinamide ribonucleotide synthetase) (GARS) (Phosphoribosylglycinamide synthetase); Phosphoribosylformylglycinamidine cyclo-ligase (EC 6.3.3.1) (AIR synthase) (AIRS) (Phosphoribosyl-aminoimidazole synthetase); Phosphoribosylglycinamide formyltransferase (EC 2.1.2.2) (5'-phosphorib…
P22234	PAICS	16.9523	16.9117	16.5409	other	not enriched	Multifunctional protein ADE2 [Includes: Phosphoribosylaminoimidazole-succinocarboxamide synthase (EC 6.3.2.6) (SAICAR synthetase); Phosphoribosylaminoimidazole carboxylase (EC 4.1.1.21) (AIR carboxylase) (AIRC)]
P22314	UBA1	17.9546	18.179	17.5992	other	not enriched	Ubiquitin-like modifier-activating enzyme 1 (EC 6.2.1.45) (Protein A1S9) (Ubiquitin-activating enzyme E1)
P22392	NME2	15.9933	15.8598	16.4766	other	not enriched	Nucleoside diphosphate kinase B (NDK B) (NDP kinase B) (EC 2.7.4.6) (C-myc purine-binding transcription factor PUF) (Histidine protein kinase NDKB) (EC 2.7.13.3) (nm23-H2)
P22531	SPRR2E	18.3661	18.3661	19.5802	other	not enriched	Small proline-rich protein 2E (SPR-2E) (Small proline-rich protein II) (SPR-II)
P22626	HNRNPA2B1	19.0271	19.0271	19.0236	other	not enriched	Heterogeneous nuclear ribonucleoproteins A2/B1 (hnRNP A2/B1)
P22681	CBL	15.7482	15.7482	16.1985	other	not enriched	E3 ubiquitin-protein ligase CBL (EC 6.3.2.-) (Casitas B-lineage lymphoma proto-oncogene) (Proto-oncogene c-Cbl) (RING finger protein 55) (Signal transduction protein CBL)
P22695	UQCRC2	16.7557	16.7557	16.3649	other	not enriched	Cytochrome b-c1 complex subunit 2, mitochondrial (Complex III subunit 2) (Core protein II) (Ubiquinol-cytochrome-c reductase complex core protein 2)
P23193	TCEA1	16.8105	16.8105	16.9657	other	not enriched	Transcription elongation factor A protein 1 (Transcription elongation factor S-II protein 1) (Transcription elongation factor TFIIS.o)
P23246	SFPQ	16.7246	16.7246	17.0839	other	not enriched	Splicing factor, proline- and glutamine-rich (100 kDa DNA-pairing protein) (hPOMp100) (DNA-binding p52/p100 complex, 100 kDa subunit) (Polypyrimidine tract-binding protein-associated-splicing factor) (PSF) (PTB-associated-splicing factor)
P23258	TUBG1	16.5414	16.5414	15.9131	other	not enriched	Tubulin gamma-1 chain (Gamma-1-tubulin) (Gamma-tubulin complex component 1) (GCP-1)
P23368	ME2	16.9709	16.9805	16.5038	other	not enriched	NAD-dependent malic enzyme, mitochondrial (NAD-ME) (EC 1.1.1.38) (Malic enzyme 2)
P23381	WARS	15.6329	15.6329	15.4305	other	not enriched	Tryptophan--tRNA ligase, cytoplasmic (EC 6.1.1.2) (Interferon-induced protein 53) (IFP53) (Tryptophanyl-tRNA synthetase) (TrpRS) (hWRS) [Cleaved into: T1-TrpRS; T2-TrpRS]
P23396	RPS3	18.7086	18.7086	18.5566	other	not enriched	40S ribosomal protein S3 (EC 4.2.99.18)
P23526	AHCY	16.7314	16.7314	17.0025	other	not enriched	Adenosylhomocysteinase (AdoHcyase) (EC 3.3.1.1) (S-adenosyl-L-homocysteine hydrolase)
P23528	CFL1	18.7964	18.7964	19.0355	other	not enriched	Cofilin-1 (18 kDa phosphoprotein) (p18) (Cofilin, non-muscle isoform)
P23743	DGKA	15.5372	15.497	15.5822	other	not enriched	Diacylglycerol kinase alpha (DAG kinase alpha) (EC 2.7.1.107) (80 kDa diacylglycerol kinase) (Diglyceride kinase alpha) (DGK-alpha)
P23919	DTYMK	15.5095	15.4066	14.9049	other	not enriched	Thymidylate kinase (EC 2.7.4.9) (dTMP kinase)
P23921	RRM1	16.7676	16.7676	16.4603	other	not enriched	Ribonucleoside-diphosphate reductase large subunit (EC 1.17.4.1) (Ribonucleoside-diphosphate reductase subunit M1) (Ribonucleotide reductase large subunit)
P24534	EEF1B2	16.679	16.5428	16.7001	other	not enriched	Elongation factor 1-beta (EF-1-beta)
P24539	ATP5F1	16.5283	16.5283	16.1486	other	not enriched	ATP synthase F(0) complex subunit B1, mitochondrial (ATP synthase proton-transporting mitochondrial F(0) complex subunit B1) (ATP synthase subunit b) (ATPase subunit b)
P24666	ACP1	15.9498	15.9648	15.9284	other	not enriched	Low molecular weight phosphotyrosine protein phosphatase (LMW-PTP) (LMW-PTPase) (EC 3.1.3.48) (Adipocyte acid phosphatase) (Low molecular weight cytosolic acid phosphatase) (EC 3.1.3.2) (Red cell acid phosphatase 1)
P24752	ACAT1	16.9484	17.1315	16.3828	other	not enriched	Acetyl-CoA acetyltransferase, mitochondrial (EC 2.3.1.9) (Acetoacetyl-CoA thiolase) (T2)
P24928	POLR2A	16.1522	16.1522	15.8335	other	not enriched	DNA-directed RNA polymerase II subunit RPB1 (RNA polymerase II subunit B1) (EC 2.7.7.6) (DNA-directed RNA polymerase II subunit A) (DNA-directed RNA polymerase III largest subunit) (RNA-directed RNA polymerase II subunit RPB1) (EC 2.7.7.48)
P24941	CDK2	15.1028	15.1028	15.497	other	not enriched	Cyclin-dependent kinase 2 (EC 2.7.11.22) (Cell division protein kinase 2) (p33 protein kinase)
P25098	GRK2	15.5716	15.5716	15.0169	other	not enriched	Beta-adrenergic receptor kinase 1 (Beta-ARK-1) (EC 2.7.11.15) (G-protein coupled receptor kinase 2)
P25205	MCM3	17.4143	17.4013	17.5508	other	not enriched	DNA replication licensing factor MCM3 (EC 3.6.4.12) (DNA polymerase alpha holoenzyme-associated protein P1) (P1-MCM3) (RLF subunit beta) (p102)
P25398	RPS12	17.1888	17.2597	17.1553	other	not enriched	40S ribosomal protein S12
P25685	DNAJB1	15.7826	15.2223	15.8631	other	not enriched	DnaJ homolog subfamily B member 1 (DnaJ protein homolog 1) (Heat shock 40 kDa protein 1) (HSP40) (Heat shock protein 40) (Human DnaJ protein 1) (hDj-1)
P25705	ATP5A1	18.4621	18.4575	18.2948	other	not enriched	ATP synthase subunit alpha, mitochondrial
P25786	PSMA1	16.7799	16.7654	16.7843	other	not enriched	Proteasome subunit alpha type-1 (EC 3.4.25.1) (30 kDa prosomal protein) (PROS-30) (Macropain subunit C2) (Multicatalytic endopeptidase complex subunit C2) (Proteasome component C2) (Proteasome nu chain)
P26038	MSN	16.3296	16.3296	16.8983	other	not enriched	Moesin (Membrane-organizing extension spike protein)
P26196	DDX6	16.7003	16.675	16.5143	other	not enriched	Probable ATP-dependent RNA helicase DDX6 (EC 3.6.4.13) (ATP-dependent RNA helicase p54) (DEAD box protein 6) (Oncogene RCK)
P26358	DNMT1	16.2171	16.2418	16.4	other	not enriched	DNA (cytosine-5)-methyltransferase 1 (Dnmt1) (EC 2.1.1.37) (CXXC-type zinc finger protein 9) (DNA methyltransferase HsaI) (DNA MTase HsaI) (M.HsaI) (MCMT)
P26368	U2AF2	17.0394	17.0394	17.0781	other	not enriched	Splicing factor U2AF 65 kDa subunit (U2 auxiliary factor 65 kDa subunit) (hU2AF(65)) (hU2AF65) (U2 snRNP auxiliary factor large subunit)
P26373	RPL13	18.6398	18.6259	18.3604	other	not enriched	60S ribosomal protein L13 (Breast basic conserved protein 1)
P26583	HMGB2	15.9993	16.1382	15.9158	other	not enriched	High mobility group protein B2 (High mobility group protein 2) (HMG-2)
P26599	PTBP1	18.0813	18.1478	17.826	other	not enriched	Polypyrimidine tract-binding protein 1 (PTB) (57 kDa RNA-binding protein PPTB-1) (Heterogeneous nuclear ribonucleoprotein I) (hnRNP I)
P26639	TARS	16.2231	16.2231	16.0713	other	not enriched	Threonine--tRNA ligase, cytoplasmic (EC 6.1.1.3) (Threonyl-tRNA synthetase) (ThrRS)
P26640	VARS	17.6268	17.5885	17.0633	other	not enriched	Valine--tRNA ligase (EC 6.1.1.9) (Protein G7a) (Valyl-tRNA synthetase) (ValRS)
P26641	EEF1G	18.2553	18.5702	17.9336	other	not enriched	Elongation factor 1-gamma (EF-1-gamma) (eEF-1B gamma)
P27348	YWHAQ	16.9325	16.917	17.1467	other	not enriched	14-3-3 protein theta (14-3-3 protein T-cell) (14-3-3 protein tau) (Protein HS1)
P27361	MAPK3	15.481	15.809	15.9979	other	not enriched	Mitogen-activated protein kinase 3 (MAP kinase 3) (MAPK 3) (EC 2.7.11.24) (ERT2) (Extracellular signal-regulated kinase 1) (ERK-1) (Insulin-stimulated MAP2 kinase) (MAP kinase isoform p44) (p44-MAPK) (Microtubule-associated protein 2 kinase) (p44-ERK1)
P27482	CALML3	13.2543	12.3453	11.7268	other	not enriched	Calmodulin-like protein 3 (CaM-like protein) (CLP) (Calmodulin-related protein NB-1)
P27635	RPL10	19.431	19.4117	19.3724	other	not enriched	60S ribosomal protein L10 (Laminin receptor homolog) (Protein QM) (Tumor suppressor QM)
P27694	RPA1	16.5789	16.5789	16.3222	other	not enriched	Replication protein A 70 kDa DNA-binding subunit (RP-A p70) (Replication factor A protein 1) (RF-A protein 1) (Single-stranded DNA-binding protein) [Cleaved into: Replication protein A 70 kDa DNA-binding subunit, N-terminally processed]
P27695	APEX1	17.0045	16.9212	17.2412	other	not enriched	DNA-(apurinic or apyrimidinic site) lyase (EC 3.1.-.-) (EC 4.2.99.18) (APEX nuclease) (APEN) (Apurinic-apyrimidinic endonuclease 1) (AP endonuclease 1) (APE-1) (REF-1) (Redox factor-1) [Cleaved into: DNA-(apurinic or apyrimidinic site) lyase, mitochondrial]
P27707	DCK	16.3057	16.3057	16.2912	other	not enriched	Deoxycytidine kinase (dCK) (EC 2.7.1.74)
P27708	CAD	17.3385	17.3385	16.8164	other	not enriched	CAD protein [Includes: Glutamine-dependent carbamoyl-phosphate synthase (EC 6.3.5.5); Aspartate carbamoyltransferase (EC 2.1.3.2); Dihydroorotase (EC 3.5.2.3)]
P27797	CALR	14.8174	14.7711	15.266	other	not enriched	Calreticulin (CRP55) (Calregulin) (Endoplasmic reticulum resident protein 60) (ERp60) (HACBP) (grp60)
P27824	CANX	16.7435	16.8059	16.964	other	not enriched	Calnexin (IP90) (Major histocompatibility complex class I antigen-binding protein p88) (p90)
P28331	NDUFS1	16.7567	16.8054	16.3318	other	not enriched	NADH-ubiquinone oxidoreductase 75 kDa subunit, mitochondrial (EC 1.6.5.3) (EC 1.6.99.3) (Complex I-75kD) (CI-75kD)
P28340	POLD1	16.2625	16.3204	15.9017	other	not enriched	DNA polymerase delta catalytic subunit (EC 2.7.7.7) (EC 3.1.11.-) (DNA polymerase subunit delta p125)
P28482	MAPK1	16.5156	16.4479	16.1564	other	not enriched	Mitogen-activated protein kinase 1 (MAP kinase 1) (MAPK 1) (EC 2.7.11.24) (ERT1) (Extracellular signal-regulated kinase 2) (ERK-2) (MAP kinase isoform p42) (p42-MAPK) (Mitogen-activated protein kinase 2) (MAP kinase 2) (MAPK 2)
P28838	LAP3	15.4919	15.4919	15.4436	other	not enriched	Cytosol aminopeptidase (EC 3.4.11.1) (Leucine aminopeptidase 3) (LAP-3) (Leucyl aminopeptidase) (Peptidase S) (Proline aminopeptidase) (EC 3.4.11.5) (Prolyl aminopeptidase)
P29144	TPP2	16.167	16.3121	15.765	other	not enriched	Tripeptidyl-peptidase 2 (TPP-2) (EC 3.4.14.10) (Tripeptidyl aminopeptidase) (Tripeptidyl-peptidase II) (TPP-II)
P29350	PTPN6	15.6243	15.8003	15.8339	other	not enriched	Tyrosine-protein phosphatase non-receptor type 6 (EC 3.1.3.48) (Hematopoietic cell protein-tyrosine phosphatase) (Protein-tyrosine phosphatase 1C) (PTP-1C) (Protein-tyrosine phosphatase SHP-1) (SH-PTP1)
P29401	TKT	16.6348	16.5827	16.9051	other	not enriched	Transketolase (TK) (EC 2.2.1.1)
P29508	SERPINB3	15.5389	15.8504	14.9689	other	not enriched	Serpin B3 (Protein T4-A) (Squamous cell carcinoma antigen 1) (SCCA-1)
P29692	EEF1D	16.3456	16.3846	16.5706	other	not enriched	Elongation factor 1-delta (EF-1-delta) (Antigen NY-CO-4)
P30041	PRDX6	16.8438	16.7444	17.0689	other	not enriched	Peroxiredoxin-6 (EC 1.11.1.15) (1-Cys peroxiredoxin) (1-Cys PRX) (24 kDa protein) (Acidic calcium-independent phospholipase A2) (aiPLA2) (EC 3.1.1.-) (Antioxidant protein 2) (Liver 2D page spot 40) (Non-selenium glutathione peroxidase) (NSGPx) (EC 1.11.1.9) (Red blood cells page spot 12)
P30043	BLVRB	15.5731	15.5731	14.838	other	not enriched	Flavin reductase (NADPH) (FR) (EC 1.5.1.30) (Biliverdin reductase B) (BVR-B) (EC 1.3.1.24) (Biliverdin-IX beta-reductase) (Green heme-binding protein) (GHBP) (NADPH-dependent diaphorase) (NADPH-flavin reductase) (FLR)
P30044	PRDX5	17.2612	17.1897	17.4393	other	not enriched	Peroxiredoxin-5, mitochondrial (EC 1.11.1.15) (Alu corepressor 1) (Antioxidant enzyme B166) (AOEB166) (Liver tissue 2D-page spot 71B) (PLP) (Peroxiredoxin V) (Prx-V) (Peroxisomal antioxidant enzyme) (TPx type VI) (Thioredoxin peroxidase PMP20) (Thioredoxin reductase)
P30050	RPL12	19.7767	19.7767	19.7189	other	not enriched	60S ribosomal protein L12
P30084	ECHS1	14.9789	14.866	14.0951	other	not enriched	Enoyl-CoA hydratase, mitochondrial (EC 4.2.1.17) (Enoyl-CoA hydratase 1) (Short-chain enoyl-CoA hydratase) (SCEH)
P30085	CMPK1	16.2419	16.2419	14.9832	other	not enriched	UMP-CMP kinase (EC 2.7.4.14) (Deoxycytidylate kinase) (CK) (dCMP kinase) (Nucleoside-diphosphate kinase) (EC 2.7.4.6) (Uridine monophosphate/cytidine monophosphate kinase) (UMP/CMP kinase) (UMP/CMPK)
P30086	PEBP1	16.5363	16.6705	16.7293	other	not enriched	Phosphatidylethanolamine-binding protein 1 (PEBP-1) (HCNPpp) (Neuropolypeptide h3) (Prostatic-binding protein) (Raf kinase inhibitor protein) (RKIP) [Cleaved into: Hippocampal cholinergic neurostimulating peptide (HCNP)]
P30101	PDIA3	18.0039	17.9073	18.0155	other	not enriched	Protein disulfide-isomerase A3 (EC 5.3.4.1) (58 kDa glucose-regulated protein) (58 kDa microsomal protein) (p58) (Disulfide isomerase ER-60) (Endoplasmic reticulum resident protein 57) (ER protein 57) (ERp57) (Endoplasmic reticulum resident protein 60) (ER protein 60) (ERp60)
P30153	PPP2R1A	16.5496	16.3582	16.8252	other	not enriched	Serine/threonine-protein phosphatase 2A 65 kDa regulatory subunit A alpha isoform (Medium tumor antigen-associated 61 kDa protein) (PP2A subunit A isoform PR65-alpha) (PP2A subunit A isoform R1-alpha)
P30405	PPIF	14.2475	14.2475	14.2645	other	not enriched	Peptidyl-prolyl cis-trans isomerase F, mitochondrial (PPIase F) (EC 5.2.1.8) (Cyclophilin D) (CyP-D) (CypD) (Cyclophilin F) (Mitochondrial cyclophilin) (CyP-M) (Rotamase F)
P30414	NKTR	14.9932	14.268	14.0255	other	not enriched	NK-tumor recognition protein (NK-TR protein) (Natural-killer cells cyclophilin-related protein) [Includes: Putative peptidyl-prolyl cis-trans isomerase (PPIase) (EC 5.2.1.8) (Rotamase)]
P30419	NMT1	14.4421	14.4421	13.3029	other	not enriched	Glycylpeptide N-tetradecanoyltransferase 1 (EC 2.3.1.97) (Myristoyl-CoA:protein N-myristoyltransferase 1) (NMT 1) (Type I N-myristoyltransferase) (Peptide N-myristoyltransferase 1)
P30519	HMOX2	16.1918	16.4456	16.4877	other	not enriched	Heme oxygenase 2 (HO-2) (EC 1.14.14.18)
P30520	ADSS	16.4097	16.2305	15.8129	other	not enriched	Adenylosuccinate synthetase isozyme 2 (AMPSase 2) (AdSS 2) (EC 6.3.4.4) (Adenylosuccinate synthetase, acidic isozyme) (Adenylosuccinate synthetase, liver isozyme) (L-type adenylosuccinate synthetase) (IMP--aspartate ligase 2)
P30566	ADSL	16.1794	16.1224	15.5546	other	not enriched	Adenylosuccinate lyase (ADSL) (ASL) (EC 4.3.2.2) (Adenylosuccinase) (ASase)
P30626	SRI	16.9954	16.9105	16.8858	other	not enriched	Sorcin (22 kDa protein) (CP-22) (CP22) (V19)
P30740	SERPINB1	16.4052	16.4439	16.0834	other	not enriched	Leukocyte elastase inhibitor (LEI) (Monocyte/neutrophil elastase inhibitor) (EI) (M/NEI) (Peptidase inhibitor 2) (PI-2) (Serpin B1)
P30837	ALDH1B1	16.5231	16.5231	16.5202	other	not enriched	Aldehyde dehydrogenase X, mitochondrial (EC 1.2.1.3) (Aldehyde dehydrogenase 5) (Aldehyde dehydrogenase family 1 member B1)
P30876	POLR2B	16.3631	16.414	16.1878	other	not enriched	DNA-directed RNA polymerase II subunit RPB2 (EC 2.7.7.6) (DNA-directed RNA polymerase II 140 kDa polypeptide) (DNA-directed RNA polymerase II subunit B) (RNA polymerase II subunit 2) (RNA polymerase II subunit B2)
P31040	SDHA	15.8592	15.8592	15.8206	other	not enriched	Succinate dehydrogenase [ubiquinone] flavoprotein subunit, mitochondrial (EC 1.3.5.1) (Flavoprotein subunit of complex II) (Fp)
P31146	CORO1A	19.3899	19.5769	19.197	other	not enriched	Coronin-1A (Coronin-like protein A) (Clipin-A) (Coronin-like protein p57) (Tryptophan aspartate-containing coat protein) (TACO)
P31151	S100A7	15.1717	15.297	14.3296	other	not enriched	Protein S100-A7 (Psoriasin) (S100 calcium-binding protein A7)
P31153	MAT2A	16.323	16.463	16.6148	other	not enriched	S-adenosylmethionine synthase isoform type-2 (AdoMet synthase 2) (EC 2.5.1.6) (Methionine adenosyltransferase 2) (MAT 2) (Methionine adenosyltransferase II) (MAT-II)
P31689	DNAJA1	16.7932	17.0398	16.8806	other	not enriched	DnaJ homolog subfamily A member 1 (DnaJ protein homolog 2) (HSDJ) (Heat shock 40 kDa protein 4) (Heat shock protein J2) (HSJ-2) (Human DnaJ protein 2) (hDj-2)
P31930	UQCRC1	17.4034	17.5728	17.0576	other	not enriched	Cytochrome b-c1 complex subunit 1, mitochondrial (Complex III subunit 1) (Core protein I) (Ubiquinol-cytochrome-c reductase complex core protein 1)
P31939	ATIC	17.3028	17.3939	17.2397	other	not enriched	Bifunctional purine biosynthesis protein PURH [Cleaved into: Bifunctional purine biosynthesis protein PURH, N-terminally processed] [Includes: Phosphoribosylaminoimidazolecarboxamide formyltransferase (EC 2.1.2.3) (5-aminoimidazole-4-carboxamide ribonucleotide formyltransferase) (AICAR transformylase); IMP cyclohydrolase (EC 3.5.4.10) (ATIC) (IMP synthase) (Inosinicase)]
P31942	HNRNPH3	17.5934	17.5934	17.3071	other	not enriched	Heterogeneous nuclear ribonucleoprotein H3 (hnRNP H3) (Heterogeneous nuclear ribonucleoprotein 2H9) (hnRNP 2H9)
P31943	HNRNPH1	17.8475	18.0903	17.499	other	not enriched	Heterogeneous nuclear ribonucleoprotein H (hnRNP H) [Cleaved into: Heterogeneous nuclear ribonucleoprotein H, N-terminally processed]
P31944	CASP14	15.3306	15.8458	15.3832	other	not enriched	Caspase-14 (CASP-14) (EC 3.4.22.-) [Cleaved into: Caspase-14 subunit p17, mature form; Caspase-14 subunit p10, mature form; Caspase-14 subunit p20, intermediate form; Caspase-14 subunit p8, intermediate form]
P31946	YWHAB	18.2734	18.2734	18.28	other	not enriched	14-3-3 protein beta/alpha (Protein 1054) (Protein kinase C inhibitor protein 1) (KCIP-1) [Cleaved into: 14-3-3 protein beta/alpha, N-terminally processed]
P31947	SFN	12.8409	12.8409	12.5515	other	not enriched	14-3-3 protein sigma (Epithelial cell marker protein 1) (Stratifin)
P31948	STIP1	16.5922	16.5922	16.7502	other	not enriched	Stress-induced-phosphoprotein 1 (STI1) (Hsc70/Hsp90-organizing protein) (Hop) (Renal carcinoma antigen NY-REN-11) (Transformation-sensitive protein IEF SSP 3521)
P32119	PRDX2	16.6471	16.6471	17.2374	other	not enriched	Peroxiredoxin-2 (EC 1.11.1.15) (Natural killer cell-enhancing factor B) (NKEF-B) (PRP) (Thiol-specific antioxidant protein) (TSA) (Thioredoxin peroxidase 1) (Thioredoxin-dependent peroxide reductase 1)
P32322	PYCR1	16.7732	16.7254	16.1436	other	not enriched	Pyrroline-5-carboxylate reductase 1, mitochondrial (P5C reductase 1) (P5CR 1) (EC 1.5.1.2)
P32519	ELF1	16.0767	16.1287	15.9606	other	not enriched	ETS-related transcription factor Elf-1 (E74-like factor 1)
P32969	RPL9; RPL9P7; RPL9P8; RPL9P9	17.7913	17.6332	17.7986	other	not enriched	60S ribosomal protein L9
P33176	KIF5B	15.6277	15.6277	15.3772	other	not enriched	Kinesin-1 heavy chain (Conventional kinesin heavy chain) (Ubiquitous kinesin heavy chain) (UKHC)
P33240	CSTF2	15.0531	15.0531	14.6776	other	not enriched	Cleavage stimulation factor subunit 2 (CF-1 64 kDa subunit) (Cleavage stimulation factor 64 kDa subunit) (CSTF 64 kDa subunit) (CstF-64)
P33241	LSP1	15.5928	15.5213	16.0135	other	not enriched	Lymphocyte-specific protein 1 (47 kDa actin-binding protein) (52 kDa phosphoprotein) (pp52) (Lymphocyte-specific antigen WP34)
P33316	DUT	16.0709	16.0709	16.1114	other	not enriched	Deoxyuridine 5'-triphosphate nucleotidohydrolase, mitochondrial (dUTPase) (EC 3.6.1.23) (dUTP pyrophosphatase)
P33991	MCM4	17.1162	17.1059	16.9432	other	not enriched	DNA replication licensing factor MCM4 (EC 3.6.4.12) (CDC21 homolog) (P1-CDC21)
P33992	MCM5	17.2148	17.2148	16.9131	other	not enriched	DNA replication licensing factor MCM5 (EC 3.6.4.12) (CDC46 homolog) (P1-CDC46)
P33993	MCM7	18.1878	18.2168	17.9492	other	not enriched	DNA replication licensing factor MCM7 (EC 3.6.4.12) (CDC47 homolog) (P1.1-MCM3)
P34896	SHMT1	16.0737	16.0737	15.6957	other	not enriched	Serine hydroxymethyltransferase, cytosolic (SHMT) (EC 2.1.2.1) (Glycine hydroxymethyltransferase) (Serine methylase)
P34897	SHMT2	17.2939	17.3081	16.8059	other	not enriched	Serine hydroxymethyltransferase, mitochondrial (SHMT) (EC 2.1.2.1) (Glycine hydroxymethyltransferase) (Serine methylase)
P34932	HSPA4	16.8645	16.949	17.0525	other	not enriched	Heat shock 70 kDa protein 4 (HSP70RY) (Heat shock 70-related protein APG-2)
P34949	MPI	15.9925	15.9925	15.7591	other	not enriched	Mannose-6-phosphate isomerase (EC 5.3.1.8) (Phosphohexomutase) (Phosphomannose isomerase) (PMI)
P35080	PFN2	16.4909	16.4816	16.5664	other	not enriched	Profilin-2 (Profilin II)
P35232	PHB	19.0178	19.0208	18.6578	other	not enriched	Prohibitin
P35249	RFC4	16.4218	16.5749	16.2802	other	not enriched	Replication factor C subunit 4 (Activator 1 37 kDa subunit) (A1 37 kDa subunit) (Activator 1 subunit 4) (Replication factor C 37 kDa subunit) (RF-C 37 kDa subunit) (RFC37)
P35250	RFC2	16.3683	16.3683	16.3802	other	not enriched	Replication factor C subunit 2 (Activator 1 40 kDa subunit) (A1 40 kDa subunit) (Activator 1 subunit 2) (Replication factor C 40 kDa subunit) (RF-C 40 kDa subunit) (RFC40)
P35251	RFC1	16.5084	16.5084	15.9035	other	not enriched	Replication factor C subunit 1 (Activator 1 140 kDa subunit) (A1 140 kDa subunit) (Activator 1 large subunit) (Activator 1 subunit 1) (DNA-binding protein PO-GA) (Replication factor C 140 kDa subunit) (RF-C 140 kDa subunit) (RFC140) (Replication factor C large subunit)
P35268	RPL22	16.9648	16.9432	17.3737	other	not enriched	60S ribosomal protein L22 (EBER-associated protein) (EAP) (Epstein-Barr virus small RNA-associated protein) (Heparin-binding protein HBp15)
P35527	KRT9	19.4894	19.4894	20.8766	other	not enriched	Keratin, type I cytoskeletal 9 (Cytokeratin-9) (CK-9) (Keratin-9) (K9)
P35579	MYH9	16.6054	16.6054	16.4286	other	not enriched	Myosin-9 (Cellular myosin heavy chain, type A) (Myosin heavy chain 9) (Myosin heavy chain, non-muscle IIa) (Non-muscle myosin heavy chain A) (NMMHC-A) (Non-muscle myosin heavy chain IIa) (NMMHC II-a) (NMMHC-IIA)
P35606	COPB2	16.3856	16.4476	16.1985	other	not enriched	Coatomer subunit beta' (Beta'-coat protein) (Beta'-COP) (p102)
P35610	SOAT1	15.2874	15.2874	14.6188	other	not enriched	Sterol O-acyltransferase 1 (EC 2.3.1.26) (Acyl-coenzyme A:cholesterol acyltransferase 1) (ACAT-1) (Cholesterol acyltransferase 1)
P35637	FUS	17.5674	17.5674	17.7568	other	not enriched	RNA-binding protein FUS (75 kDa DNA-pairing protein) (Oncogene FUS) (Oncogene TLS) (POMp75) (Translocated in liposarcoma protein)
P35658	NUP214	16.634	16.634	16.1828	other	not enriched	Nuclear pore complex protein Nup214 (214 kDa nucleoporin) (Nucleoporin Nup214) (Protein CAN)
P35659	DEK	16.6857	16.6857	16.871	other	not enriched	Protein DEK
P35908	KRT2	18.8287	18.8287	20.0135	other	not enriched	Keratin, type II cytoskeletal 2 epidermal (Cytokeratin-2e) (CK-2e) (Epithelial keratin-2e) (Keratin-2 epidermis) (Keratin-2e) (K2e) (Type-II keratin Kb2)
P35998	PSMC2	17.0034	17.0034	16.9608	other	not enriched	26S protease regulatory subunit 7 (26S proteasome AAA-ATPase subunit RPT1) (Proteasome 26S subunit ATPase 2) (Protein MSS1)
P36542	ATP5C1	17.4171	17.4612	17.0775	other	not enriched	ATP synthase subunit gamma, mitochondrial (F-ATPase gamma subunit)
P36578	RPL4	20.0024	20.0024	19.5428	other	not enriched	60S ribosomal protein L4 (60S ribosomal protein L1)
P36639	NUDT1	16.2431	16.0991	15.4869	other	not enriched	7,8-dihydro-8-oxoguanine triphosphatase (EC 3.6.1.55) (2-hydroxy-dATP diphosphatase) (EC 3.6.1.56) (8-oxo-dGTPase) (Nucleoside diphosphate-linked moiety X motif 1) (Nudix motif 1)
P36776	LONP1	17.2351	17.2351	17.1441	other	not enriched	Lon protease homolog, mitochondrial (EC 3.4.21.-) (LONHs) (Lon protease-like protein) (LONP) (Mitochondrial ATP-dependent protease Lon) (Serine protease 15)
P36871	PGM1	16.7444	16.8305	16.6987	other	not enriched	Phosphoglucomutase-1 (PGM 1) (EC 5.4.2.2) (Glucose phosphomutase 1)
P36873	PPP1CC	17.3268	17.2742	16.6892	other	not enriched	Serine/threonine-protein phosphatase PP1-gamma catalytic subunit (PP-1G) (EC 3.1.3.16) (Protein phosphatase 1C catalytic subunit)
P36915	GNL1	16.7572	16.7572	16.2897	other	not enriched	Guanine nucleotide-binding protein-like 1 (GTP-binding protein HSR1)
P36957	DLST	17.9341	17.8414	17.5686	other	not enriched	Dihydrolipoyllysine-residue succinyltransferase component of 2-oxoglutarate dehydrogenase complex, mitochondrial (EC 2.3.1.61) (2-oxoglutarate dehydrogenase complex component E2) (OGDC-E2) (Dihydrolipoamide succinyltransferase component of 2-oxoglutarate dehydrogenase complex) (E2K)
P37108	SRP14	18.053	18.047	18.4383	other	not enriched	Signal recognition particle 14 kDa protein (SRP14) (18 kDa Alu RNA-binding protein)
P37198	NUP62	16.4356	16.2413	16.2356	other	not enriched	Nuclear pore glycoprotein p62 (62 kDa nucleoporin) (Nucleoporin Nup62)
P37802	TAGLN2	16.3613	16.3613	17.4238	other	not enriched	Transgelin-2 (Epididymis tissue protein Li 7e) (SM22-alpha homolog)
P37837	TALDO1	16.256	16.205	16.5663	other	not enriched	Transaldolase (EC 2.2.1.2)
P38117	ETFB	16.3324	16.3382	15.9765	other	not enriched	Electron transfer flavoprotein subunit beta (Beta-ETF)
P38159	RBMX	16.9045	16.6723	16.7391	other	not enriched	RNA-binding motif protein, X chromosome (Glycoprotein p43) (Heterogeneous nuclear ribonucleoprotein G) (hnRNP G) [Cleaved into: RNA-binding motif protein, X chromosome, N-terminally processed]
P38606	ATP6V1A	16.2535	16.1644	15.9481	other	not enriched	V-type proton ATPase catalytic subunit A (V-ATPase subunit A) (EC 3.6.3.14) (V-ATPase 69 kDa subunit) (Vacuolar ATPase isoform VA68) (Vacuolar proton pump subunit alpha)
P38646	HSPA9	17.6051	17.6051	17.4747	other	not enriched	Stress-70 protein, mitochondrial (75 kDa glucose-regulated protein) (GRP-75) (Heat shock 70 kDa protein 9) (Mortalin) (MOT) (Peptide-binding protein 74) (PBP74)
P38919	EIF4A3	16.7579	16.7445	16.6273	other	not enriched	Eukaryotic initiation factor 4A-III (eIF-4A-III) (eIF4A-III) (EC 3.6.4.13) (ATP-dependent RNA helicase DDX48) (ATP-dependent RNA helicase eIF4A-3) (DEAD box protein 48) (Eukaryotic initiation factor 4A-like NUK-34) (Eukaryotic translation initiation factor 4A isoform 3) (Nuclear matrix protein 265) (NMP 265) (hNMP 265) [Cleaved into: Eukaryotic initiation factor 4A-III, N-terminally processed]
P39019	RPS19	14.4408	14.1334	14.7068	other	not enriched	40S ribosomal protein S19
P39023	RPL3	18.1144	18.004	17.9423	other	not enriched	60S ribosomal protein L3 (HIV-1 TAR RNA-binding protein B) (TARBP-B)
P39656	DDOST	16.5025	16.5218	16.1367	other	not enriched	Dolichyl-diphosphooligosaccharide--protein glycosyltransferase 48 kDa subunit (DDOST 48 kDa subunit) (Oligosaccharyl transferase 48 kDa subunit) (EC 2.4.99.18)
P39687	ANP32A	17.6466	17.6227	18.0588	other	not enriched	Acidic leucine-rich nuclear phosphoprotein 32 family member A (Acidic nuclear phosphoprotein pp32) (pp32) (Leucine-rich acidic nuclear protein) (LANP) (Mapmodulin) (Potent heat-stable protein phosphatase 2A inhibitor I1PP2A) (Putative HLA-DR-associated protein I) (PHAPI)
P39748	FEN1	17.2488	17.2488	17.3832	other	not enriched	Flap endonuclease 1 (FEN-1) (EC 3.1.-.-) (DNase IV) (Flap structure-specific endonuclease 1) (Maturation factor 1) (MF1) (hFEN-1)
P40227	CCT6A	17.0769	17.0559	16.974	other	not enriched	T-complex protein 1 subunit zeta (TCP-1-zeta) (Acute morphine dependence-related protein 2) (CCT-zeta-1) (HTR3) (Tcp20)
P40429	RPL13A	19.1575	19.0799	18.8679	other	not enriched	60S ribosomal protein L13a (23 kDa highly basic protein)
P40616	ARL1	16.3287	16.3287	15.6682	other	not enriched	ADP-ribosylation factor-like protein 1
P40692	MLH1	15.9194	15.8072	15.6662	other	not enriched	DNA mismatch repair protein Mlh1 (MutL protein homolog 1)
P40925	MDH1	17.4467	17.5735	18.1636	other	not enriched	Malate dehydrogenase, cytoplasmic (EC 1.1.1.37) (Cytosolic malate dehydrogenase) (Diiodophenylpyruvate reductase) (EC 1.1.1.96)
P40926	MDH2	17.285	17.3723	17.5886	other	not enriched	Malate dehydrogenase, mitochondrial (EC 1.1.1.37)
P40937	RFC5	15.2769	15.2769	15.1378	other	not enriched	Replication factor C subunit 5 (Activator 1 36 kDa subunit) (A1 36 kDa subunit) (Activator 1 subunit 5) (Replication factor C 36 kDa subunit) (RF-C 36 kDa subunit) (RFC36)
P40938	RFC3	16.7869	16.9131	16.5849	other	not enriched	Replication factor C subunit 3 (Activator 1 38 kDa subunit) (A1 38 kDa subunit) (Activator 1 subunit 3) (Replication factor C 38 kDa subunit) (RF-C 38 kDa subunit) (RFC38)
P40939	HADHA	17.0993	17.1964	16.7698	other	not enriched	Trifunctional enzyme subunit alpha, mitochondrial (78 kDa gastrin-binding protein) (TP-alpha) [Includes: Long-chain enoyl-CoA hydratase (EC 4.2.1.17); Long chain 3-hydroxyacyl-CoA dehydrogenase (EC 1.1.1.211)]
P41091	EIF2S3	17.5414	17.3964	17.2392	other	not enriched	Eukaryotic translation initiation factor 2 subunit 3 (Eukaryotic translation initiation factor 2 subunit gamma X) (eIF-2-gamma X) (eIF-2gX)
P41240	CSK	17.657	17.657	17.5941	other	not enriched	Tyrosine-protein kinase CSK (EC 2.7.10.2) (C-Src kinase) (Protein-tyrosine kinase CYL)
P41250	GARS	17.5996	17.5479	17.3635	other	not enriched	Glycine--tRNA ligase (EC 3.6.1.17) (EC 6.1.1.14) (Diadenosine tetraphosphate synthetase) (AP-4-A synthetase) (Glycyl-tRNA synthetase) (GlyRS)
P41252	IARS	16.5833	16.5268	16.22	other	not enriched	Isoleucine--tRNA ligase, cytoplasmic (EC 6.1.1.5) (Isoleucyl-tRNA synthetase) (IRS) (IleRS)
P42025	ACTR1B	16.4252	16.198	16.1394	other	not enriched	Beta-centractin (Actin-related protein 1B) (ARP1B)
P42127	ASIP	17.8299	17.8299	17.517	other	not enriched	Agouti-signaling protein (ASP) (Agouti switch protein)
P42167	TMPO	17.486	17.5839	17.1137	other	not enriched	Lamina-associated polypeptide 2, isoforms beta/gamma (Thymopoietin, isoforms beta/gamma) (TP beta/gamma) (Thymopoietin-related peptide isoforms beta/gamma) (TPRP isoforms beta/gamma) [Cleaved into: Thymopoietin (TP) (Splenin); Thymopentin (TP5)]
P42226	STAT6	15.8936	16.1232	15.511	other	not enriched	Signal transducer and activator of transcription 6 (IL-4 Stat)
P42285	SKIV2L2	16.3026	16.4185	15.679	other	not enriched	Superkiller viralicidic activity 2-like 2 (EC 3.6.4.13) (ATP-dependent RNA helicase DOB1) (ATP-dependent RNA helicase SKIV2L2) (TRAMP-like complex helicase)
P42331	ARHGAP25	16.5467	16.5467	16.4526	other	not enriched	Rho GTPase-activating protein 25 (Rho-type GTPase-activating protein 25)
P42677	RPS27	19.158	19.1015	19.1773	other	not enriched	40S ribosomal protein S27 (Metallopan-stimulin 1) (MPS-1)
P42704	LRPPRC	16.4853	16.4703	15.8736	other	not enriched	Leucine-rich PPR motif-containing protein, mitochondrial (130 kDa leucine-rich protein) (LRP 130) (GP130)
P42765	ACAA2	16.6233	16.6997	15.9597	other	not enriched	3-ketoacyl-CoA thiolase, mitochondrial (EC 2.3.1.16) (Acetyl-CoA acyltransferase) (Beta-ketothiolase) (Mitochondrial 3-oxoacyl-CoA thiolase) (T1)
P42766	RPL35	16.9298	16.4122	16.4206	other	not enriched	60S ribosomal protein L35
P42768	WAS	16.8366	16.8366	16.2803	other	not enriched	Wiskott-Aldrich syndrome protein (WASp)
P43034	PAFAH1B1	16.7424	16.6906	16.9284	other	not enriched	Platelet-activating factor acetylhydrolase IB subunit alpha (Lissencephaly-1 protein) (LIS-1) (PAF acetylhydrolase 45 kDa subunit) (PAF-AH 45 kDa subunit) (PAF-AH alpha) (PAFAH alpha)
P43243	MATR3	17.8463	17.8463	17.5275	other	not enriched	Matrin-3
P43246	MSH2	16.7612	16.6888	16.7946	other	not enriched	DNA mismatch repair protein Msh2 (hMSH2) (MutS protein homolog 2)
P43405	SYK	16.8883	16.8729	16.5454	other	not enriched	Tyrosine-protein kinase SYK (EC 2.7.10.2) (Spleen tyrosine kinase) (p72-Syk)
P43487	RANBP1	16.5386	16.5386	16.9287	other	not enriched	Ran-specific GTPase-activating protein (Ran-binding protein 1) (RanBP1)
P43490	NAMPT	16.7155	16.7155	16.2712	other	not enriched	Nicotinamide phosphoribosyltransferase (NAmPRTase) (Nampt) (EC 2.4.2.12) (Pre-B-cell colony-enhancing factor 1) (Pre-B cell-enhancing factor) (Visfatin)
P43686	PSMC4	16.0101	16.1463	16.0248	other	not enriched	26S protease regulatory subunit 6B (26S proteasome AAA-ATPase subunit RPT3) (MB67-interacting protein) (MIP224) (Proteasome 26S subunit ATPase 4) (Tat-binding protein 7) (TBP-7)
P43897	TSFM	15.6305	15.6305	14.8195	other	not enriched	Elongation factor Ts, mitochondrial (EF-Ts) (EF-TsMt)
P45880	VDAC2	19.0386	19.11	18.9816	other	not enriched	Voltage-dependent anion-selective channel protein 2 (VDAC-2) (hVDAC2) (Outer mitochondrial membrane protein porin 2)
P45973	CBX5	17.1811	17.1811	17.0101	other	not enriched	Chromobox protein homolog 5 (Antigen p25) (Heterochromatin protein 1 homolog alpha) (HP1 alpha)
P45974	USP5	16.6398	16.5241	16.5855	other	not enriched	Ubiquitin carboxyl-terminal hydrolase 5 (EC 3.4.19.12) (Deubiquitinating enzyme 5) (Isopeptidase T) (Ubiquitin thioesterase 5) (Ubiquitin-specific-processing protease 5)
P46013	MKI67	16.6251	16.6251	16.0365	other	not enriched	Proliferation marker protein Ki-67 (Antigen identified by monoclonal antibody Ki-67) (Antigen KI-67) (Antigen Ki67)
P46060	RANGAP1	16.9938	17.0014	16.9115	other	not enriched	Ran GTPase-activating protein 1 (RanGAP1)
P46063	RECQL	16.9382	16.9382	16.529	other	not enriched	ATP-dependent DNA helicase Q1 (EC 3.6.4.12) (DNA helicase, RecQ-like type 1) (RecQ1) (DNA-dependent ATPase Q1) (RecQ protein-like 1)
P46087	NOP2	16.91	16.91	16.9016	other	not enriched	Probable 28S rRNA (cytosine(4447)-C(5))-methyltransferase (EC 2.1.1.-) (Nucleolar protein 1) (Nucleolar protein 2 homolog) (Proliferating-cell nucleolar antigen p120) (Proliferation-associated nucleolar protein p120)
P46109	CRKL	14.9476	14.9476	14.6761	other	not enriched	Crk-like protein
P46379	BAG6	14.9008	14.8662	14.8795	other	not enriched	Large proline-rich protein BAG6 (BAG family molecular chaperone regulator 6) (BCL2-associated athanogene 6) (BAG-6) (BAG6) (HLA-B-associated transcript 3) (Protein G3) (Protein Scythe)
P46459	NSF	16.5258	16.5258	15.8971	other	not enriched	Vesicle-fusing ATPase (EC 3.6.4.6) (N-ethylmaleimide-sensitive fusion protein) (NEM-sensitive fusion protein) (Vesicular-fusion protein NSF)
P46776	RPL27A	19.1108	18.9572	18.8182	other	not enriched	60S ribosomal protein L27a
P46777	RPL5	18.1256	18.1256	18.054	other	not enriched	60S ribosomal protein L5
P46778	RPL21	18.85	18.85	18.4993	other	not enriched	60S ribosomal protein L21
P46779	RPL28	17.5786	17.4797	17.3231	other	not enriched	60S ribosomal protein L28
P46781	RPS9	17.6485	17.5903	17.5732	other	not enriched	40S ribosomal protein S9
P46782	RPS5	17.2638	17.1658	17.3592	other	not enriched	40S ribosomal protein S5 [Cleaved into: 40S ribosomal protein S5, N-terminally processed]
P46940	IQGAP1	16.0187	15.939	15.9697	other	not enriched	Ras GTPase-activating-like protein IQGAP1 (p195)
P46977	STT3A	15.9068	15.5624	15.1463	other	not enriched	Dolichyl-diphosphooligosaccharide--protein glycosyltransferase subunit STT3A (Oligosaccharyl transferase subunit STT3A) (STT3-A) (EC 2.4.99.18) (B5) (Integral membrane protein 1) (Transmembrane protein TMC)
P47756	CAPZB	17.2476	17.2476	17.3708	other	not enriched	F-actin-capping protein subunit beta (CapZ beta)
P47897	QARS	17.2072	17.2072	16.6852	other	not enriched	Glutamine--tRNA ligase (EC 6.1.1.18) (Glutaminyl-tRNA synthetase) (GlnRS)
P47914	RPL29	18.7682	18.7198	18.8174	other	not enriched	60S ribosomal protein L29 (Cell surface heparin-binding protein HIP)
P47929	LGALS7; LGALS7B	15.6499	15.6499	15.897	other	not enriched	Galectin-7 (Gal-7) (HKL-14) (PI7) (p53-induced gene 1 protein)
P47985	UQCRFS1	17.6014	17.2581	17.0961	other	not enriched	Cytochrome b-c1 complex subunit Rieske, mitochondrial (EC 1.10.2.2) (Complex III subunit 5) (Cytochrome b-c1 complex subunit 5) (Rieske iron-sulfur protein) (RISP) (Ubiquinol-cytochrome c reductase iron-sulfur subunit) [Cleaved into: Cytochrome b-c1 complex subunit 11 (Complex III subunit IX) (Ubiquinol-cytochrome c reductase 8 kDa protein)]
P48047	ATP5O	16.4814	16.396	16.4659	other	not enriched	ATP synthase subunit O, mitochondrial (Oligomycin sensitivity conferral protein) (OSCP)
P48444	ARCN1	15.2474	15.0251	14.542	other	not enriched	Coatomer subunit delta (Archain) (Delta-coat protein) (Delta-COP)
P48556	PSMD8	16.6584	16.6584	16.9925	other	not enriched	26S proteasome non-ATPase regulatory subunit 8 (26S proteasome regulatory subunit RPN12) (26S proteasome regulatory subunit S14) (p31)
P48594	SERPINB4	11.0727	12.5025	11.7234	other	not enriched	Serpin B4 (Leupin) (Peptidase inhibitor 11) (PI-11) (Squamous cell carcinoma antigen 2) (SCCA-2)
P48643	CCT5	17.005	16.9582	16.6787	other	not enriched	T-complex protein 1 subunit epsilon (TCP-1-epsilon) (CCT-epsilon)
P48651	PTDSS1	16.1325	16.1708	15.8011	other	not enriched	Phosphatidylserine synthase 1 (PSS-1) (PtdSer synthase 1) (EC 2.7.8.29) (Serine-exchange enzyme I)
P48735	IDH2	16.4425	16.4425	15.8188	other	not enriched	Isocitrate dehydrogenase [NADP], mitochondrial (IDH) (EC 1.1.1.42) (ICD-M) (IDP) (NADP(+)-specific ICDH) (Oxalosuccinate decarboxylase)
P49005	POLD2	17.1265	17.1335	16.7289	other	not enriched	DNA polymerase delta subunit 2 (DNA polymerase delta subunit p50)
P49189	ALDH9A1	15.8091	15.9636	15.8115	other	not enriched	4-trimethylaminobutyraldehyde dehydrogenase (TMABADH) (EC 1.2.1.47) (Aldehyde dehydrogenase E3 isozyme) (Aldehyde dehydrogenase family 9 member A1) (EC 1.2.1.3) (Gamma-aminobutyraldehyde dehydrogenase) (EC 1.2.1.19) (R-aminobutyraldehyde dehydrogenase) [Cleaved into: 4-trimethylaminobutyraldehyde dehydrogenase, N-terminally processed]
P49207	RPL34	19.0984	19.0984	18.6987	other	not enriched	60S ribosomal protein L34
P49257	LMAN1	18.1374	18.1374	17.6684	other	not enriched	Protein ERGIC-53 (ER-Golgi intermediate compartment 53 kDa protein) (Gp58) (Intracellular mannose-specific lectin MR60) (Lectin mannose-binding 1)
P49321	NASP	16.8607	16.8607	17.2079	other	not enriched	Nuclear autoantigenic sperm protein (NASP)
P49327	FASN	17.0198	17.0135	16.3497	other	not enriched	Fatty acid synthase (EC 2.3.1.85) [Includes: [Acyl-carrier-protein] S-acetyltransferase (EC 2.3.1.38); [Acyl-carrier-protein] S-malonyltransferase (EC 2.3.1.39); 3-oxoacyl-[acyl-carrier-protein] synthase (EC 2.3.1.41); 3-oxoacyl-[acyl-carrier-protein] reductase (EC 1.1.1.100); 3-hydroxyacyl-[acyl-carrier-protein] dehydratase (EC 4.2.1.59); Enoyl-[acyl-carrier-protein] reductase (EC 1.3.1.39); Ole…
P49368	CCT3	17.7343	17.6824	17.3678	other	not enriched	T-complex protein 1 subunit gamma (TCP-1-gamma) (CCT-gamma) (hTRiC5)
P49411	TUFM	17.574	17.5759	17.3794	other	not enriched	Elongation factor Tu, mitochondrial (EF-Tu) (P43)
P49458	SRP9	16.6512	16.6512	16.2035	other	not enriched	Signal recognition particle 9 kDa protein (SRP9)
P49588	AARS	16.7939	16.7669	16.8518	other	not enriched	Alanine--tRNA ligase, cytoplasmic (EC 6.1.1.7) (Alanyl-tRNA synthetase) (AlaRS) (Renal carcinoma antigen NY-REN-42)
P49589	CARS	15.5709	15.5709	15.8099	other	not enriched	Cysteine--tRNA ligase, cytoplasmic (EC 6.1.1.16) (Cysteinyl-tRNA synthetase) (CysRS)
P49591	SARS	15.848	15.848	15.6906	other	not enriched	Serine--tRNA ligase, cytoplasmic (EC 6.1.1.11) (Seryl-tRNA synthetase) (SerRS) (Seryl-tRNA(Ser/Sec) synthetase)
P49736	MCM2	16.8254	16.8144	16.8876	other	not enriched	DNA replication licensing factor MCM2 (EC 3.6.4.12) (Minichromosome maintenance protein 2 homolog) (Nuclear protein BM28)
P49750	YLPM1	16.7334	16.7334	16.4591	other	not enriched	YLP motif-containing protein 1 (Nuclear protein ZAP3) (ZAP113)
P49755	TMED10	16.6852	16.7966	16.3239	other	not enriched	Transmembrane emp24 domain-containing protein 10 (21 kDa transmembrane-trafficking protein) (S31III125) (S31I125) (Tmp-21-I) (Transmembrane protein Tmp21) (p23) (p24 family protein delta-1) (p24delta1) (p24delta)
P49756	RBM25	17.0573	17.0172	16.8318	other	not enriched	RNA-binding protein 25 (Arg/Glu/Asp-rich protein of 120 kDa) (RED120) (Protein S164) (RNA-binding motif protein 25) (RNA-binding region-containing protein 7)
P49761	CLK3	15.18	15.2241	13.9257	other	not enriched	Dual specificity protein kinase CLK3 (EC 2.7.12.1) (CDC-like kinase 3)
P49773	HINT1	17.2689	17.1757	17.5257	other	not enriched	Histidine triad nucleotide-binding protein 1 (EC 3.-.-.-) (Adenosine 5'-monophosphoramidase) (Protein kinase C inhibitor 1) (Protein kinase C-interacting protein 1) (PKCI-1)
P49790	NUP153	17.273	17.273	16.857	other	not enriched	Nuclear pore complex protein Nup153 (153 kDa nucleoporin) (Nucleoporin Nup153)
P49792	RANBP2	16.132	16.2299	15.4188	other	not enriched	E3 SUMO-protein ligase RanBP2 (EC 6.3.2.-) (358 kDa nucleoporin) (Nuclear pore complex protein Nup358) (Nucleoporin Nup358) (Ran-binding protein 2) (RanBP2) (p270)
P49821	NDUFV1	15.8161	16.0527	14.4254	other	not enriched	NADH dehydrogenase [ubiquinone] flavoprotein 1, mitochondrial (EC 1.6.5.3) (EC 1.6.99.3) (Complex I-51kD) (CI-51kD) (NADH dehydrogenase flavoprotein 1) (NADH-ubiquinone oxidoreductase 51 kDa subunit)
P49902	NT5C2	15.7286	15.7913	15.8545	other	not enriched	Cytosolic purine 5'-nucleotidase (EC 3.1.3.5) (Cytosolic 5'-nucleotidase II)
P49915	GMPS	16.806	16.8156	16.8438	other	not enriched	GMP synthase [glutamine-hydrolyzing] (EC 6.3.5.2) (GMP synthetase) (Glutamine amidotransferase)
P49959	MRE11A	16.6592	16.6879	16.3166	other	not enriched	Double-strand break repair protein MRE11A (Meiotic recombination 11 homolog 1) (MRE11 homolog 1) (Meiotic recombination 11 homolog A) (MRE11 homolog A)
P50213	IDH3A	15.5911	15.8448	15.7071	other	not enriched	Isocitrate dehydrogenase [NAD] subunit alpha, mitochondrial (EC 1.1.1.41) (Isocitric dehydrogenase subunit alpha) (NAD(+)-specific ICDH subunit alpha)
P50395	GDI2	17.2845	17.2845	16.8856	other	not enriched	Rab GDP dissociation inhibitor beta (Rab GDI beta) (Guanosine diphosphate dissociation inhibitor 2) (GDI-2)
P50402	EMD	17.3505	17.3505	16.7173	other	not enriched	Emerin
P50453	SERPINB9	16.4432	16.6168	15.792	other	not enriched	Serpin B9 (Cytoplasmic antiproteinase 3) (CAP-3) (CAP3) (Peptidase inhibitor 9) (PI-9)
P50502	ST13	17.424	17.4231	17.7933	other	not enriched	Hsc70-interacting protein (Hip) (Aging-associated protein 2) (Progesterone receptor-associated p48 protein) (Protein FAM10A1) (Putative tumor suppressor ST13) (Renal carcinoma antigen NY-REN-33) (Suppression of tumorigenicity 13 protein)
P50552	VASP	15.4115	15.2975	15.0832	other	not enriched	Vasodilator-stimulated phosphoprotein (VASP)
P50570	DNM2	16.7046	16.5639	16.3303	other	not enriched	Dynamin-2 (EC 3.6.5.5)
P50749	RASSF2	16.3738	16.3738	16.4472	other	not enriched	Ras association domain-containing protein 2
P50750	CDK9	16.9503	17.0398	16.667	other	not enriched	Cyclin-dependent kinase 9 (EC 2.7.11.22) (EC 2.7.11.23) (C-2K) (Cell division cycle 2-like protein kinase 4) (Cell division protein kinase 9) (Serine/threonine-protein kinase PITALRE) (Tat-associated kinase complex catalytic subunit)
P50851	LRBA	15.7529	15.7529	14.8608	other	not enriched	Lipopolysaccharide-responsive and beige-like anchor protein (Beige-like protein) (CDC4-like protein)
P50914	RPL14	18.5799	18.5799	18.3931	other	not enriched	60S ribosomal protein L14 (CAG-ISL 7)
P50990	CCT8	17.8605	17.8605	17.58	other	not enriched	T-complex protein 1 subunit theta (TCP-1-theta) (CCT-theta) (Renal carcinoma antigen NY-REN-15)
P50991	CCT4	17.2769	17.2582	17.1611	other	not enriched	T-complex protein 1 subunit delta (TCP-1-delta) (CCT-delta) (Stimulator of TAR RNA-binding)
P50995	ANXA11	17.1705	17.1292	16.6468	other	not enriched	Annexin A11 (56 kDa autoantigen) (Annexin XI) (Annexin-11) (Calcyclin-associated annexin 50) (CAP-50)
P51003	PAPOLA	16.402	16.3711	16.3788	other	not enriched	Poly(A) polymerase alpha (PAP-alpha) (EC 2.7.7.19) (Polynucleotide adenylyltransferase alpha)
P51114	FXR1	17.1372	17.2423	17.3551	other	not enriched	Fragile X mental retardation syndrome-related protein 1 (hFXR1p)
P51148	RAB5C	16.9394	16.9394	16.8962	other	not enriched	Ras-related protein Rab-5C (L1880) (RAB5L)
P51149	RAB7A	17.5623	17.5623	17.546	other	not enriched	Ras-related protein Rab-7a
P51398	DAP3	14.3079	14.3079	13.8202	other	not enriched	28S ribosomal protein S29, mitochondrial (MRP-S29) (S29mt) (Death-associated protein 3) (DAP-3) (Ionizing radiation resistance conferring protein)
P51532	SMARCA4	15.4702	15.5318	15.0571	other	not enriched	Transcription activator BRG1 (EC 3.6.4.-) (ATP-dependent helicase SMARCA4) (BRG1-associated factor 190A) (BAF190A) (Mitotic growth and transcription activator) (Protein BRG-1) (Protein brahma homolog 1) (SNF2-beta) (SWI/SNF-related matrix-associated actin-dependent regulator of chromatin subfamily A member 4)
P51553	IDH3G	16.0451	16.1645	15.2444	other	not enriched	Isocitrate dehydrogenase [NAD] subunit gamma, mitochondrial (EC 1.1.1.41) (Isocitric dehydrogenase subunit gamma) (NAD(+)-specific ICDH subunit gamma)
P51570	GALK1	15.0137	15.3138	13.8538	other	not enriched	Galactokinase (EC 2.7.1.6) (Galactose kinase)
P51571	SSR4	16.0793	16.0793	16.1482	other	not enriched	Translocon-associated protein subunit delta (TRAP-delta) (Signal sequence receptor subunit delta) (SSR-delta)
P51610	HCFC1	17.1496	17.1353	16.8942	other	not enriched	Host cell factor 1 (HCF) (HCF-1) (C1 factor) (CFF) (VCAF) (VP16 accessory protein) [Cleaved into: HCF N-terminal chain 1; HCF N-terminal chain 2; HCF N-terminal chain 3; HCF N-terminal chain 4; HCF N-terminal chain 5; HCF N-terminal chain 6; HCF C-terminal chain 1; HCF C-terminal chain 2; HCF C-terminal chain 3; HCF C-terminal chain 4; HCF C-terminal chain 5; HCF C-terminal chain 6]
P51649	ALDH5A1	15.4383	15.4383	14.8695	other	not enriched	Succinate-semialdehyde dehydrogenase, mitochondrial (EC 1.2.1.24) (Aldehyde dehydrogenase family 5 member A1) (NAD(+)-dependent succinic semialdehyde dehydrogenase)
P51659	HSD17B4	15.8066	15.8863	15.8186	other	not enriched	Peroxisomal multifunctional enzyme type 2 (MFE-2) (17-beta-hydroxysteroid dehydrogenase 4) (17-beta-HSD 4) (D-bifunctional protein) (DBP) (Multifunctional protein 2) (MPF-2) (Short chain dehydrogenase/reductase family 8C member 1) [Cleaved into: (3R)-hydroxyacyl-CoA dehydrogenase (EC 1.1.1.n12); Enoyl-CoA hydratase 2 (EC 4.2.1.107) (EC 4.2.1.119) (3-alpha,7-alpha,12-alpha-trihydroxy-5-beta-choles…
P51665	PSMD7	15.1348	15.5501	14.9	other	not enriched	26S proteasome non-ATPase regulatory subunit 7 (26S proteasome regulatory subunit RPN8) (26S proteasome regulatory subunit S12) (Mov34 protein homolog) (Proteasome subunit p40)
P51784	USP11	15.6668	15.6122	14.9604	other	not enriched	Ubiquitin carboxyl-terminal hydrolase 11 (EC 3.4.19.12) (Deubiquitinating enzyme 11) (Ubiquitin thioesterase 11) (Ubiquitin-specific-processing protease 11)
P51858	HDGF	15.3015	15.3015	16.1395	other	not enriched	Hepatoma-derived growth factor (HDGF) (High mobility group protein 1-like 2) (HMG-1L2)
P51991	HNRNPA3	18.0517	18.0517	17.663	other	not enriched	Heterogeneous nuclear ribonucleoprotein A3 (hnRNP A3)
P52209	PGD	17.343	17.2793	17.1221	other	not enriched	6-phosphogluconate dehydrogenase, decarboxylating (EC 1.1.1.44)
P52272	HNRNPM	17.7098	17.7098	18.0357	other	not enriched	Heterogeneous nuclear ribonucleoprotein M (hnRNP M)
P52292	KPNA2	16.9729	17.0783	16.8807	other	not enriched	Importin subunit alpha-1 (Karyopherin subunit alpha-2) (RAG cohort protein 1) (SRP1-alpha)
P52565	ARHGDIA	18.2124	18.2124	18.241	other	not enriched	Rho GDP-dissociation inhibitor 1 (Rho GDI 1) (Rho-GDI alpha)
P52566	ARHGDIB	18.304	18.304	18.346	other	not enriched	Rho GDP-dissociation inhibitor 2 (Rho GDI 2) (Ly-GDI) (Rho-GDI beta)
P52597	HNRNPF	18.222	18.222	18.1112	other	not enriched	Heterogeneous nuclear ribonucleoprotein F (hnRNP F) (Nucleolin-like protein mcs94-1) [Cleaved into: Heterogeneous nuclear ribonucleoprotein F, N-terminally processed]
P52701	MSH6	16.7146	16.7146	16.5992	other	not enriched	DNA mismatch repair protein Msh6 (hMSH6) (G/T mismatch-binding protein) (GTBP) (GTMBP) (MutS protein homolog 6) (MutS-alpha 160 kDa subunit) (p160)
P52735	VAV2	13.9203	13.9203	13.9914	other	not enriched	Guanine nucleotide exchange factor VAV2 (VAV-2)
P52789	HK2	16.3643	16.3643	15.7311	other	not enriched	Hexokinase-2 (EC 2.7.1.1) (Hexokinase type II) (HK II) (Muscle form hexokinase)
P52907	CAPZA1	16.4248	16.4248	16.3841	other	not enriched	F-actin-capping protein subunit alpha-1 (CapZ alpha-1)
P52948	NUP98	16.0603	16.0621	15.8925	other	not enriched	Nuclear pore complex protein Nup98-Nup96 [Cleaved into: Nuclear pore complex protein Nup98 (98 kDa nucleoporin) (Nucleoporin Nup98) (Nup98); Nuclear pore complex protein Nup96 (96 kDa nucleoporin) (Nucleoporin Nup96) (Nup96)]
P53007	SLC25A1	15.6564	15.6159	15.254	other	not enriched	Tricarboxylate transport protein, mitochondrial (Citrate transport protein) (CTP) (Solute carrier family 25 member 1) (Tricarboxylate carrier protein)
P53396	ACLY	17.7296	17.7296	17.3555	other	not enriched	ATP-citrate synthase (EC 2.3.3.8) (ATP-citrate (pro-S-)-lyase) (ACL) (Citrate cleavage enzyme)
P53582	METAP1	16.2792	16.3916	15.3772	other	not enriched	Methionine aminopeptidase 1 (MAP 1) (MetAP 1) (EC 3.4.11.18) (Peptidase M 1)
P53597	SUCLG1	17.848	17.848	17.3894	other	not enriched	Succinate--CoA ligase [ADP/GDP-forming] subunit alpha, mitochondrial (EC 6.2.1.4) (EC 6.2.1.5) (Succinyl-CoA synthetase subunit alpha) (SCS-alpha)
P53602	MVD	15.5364	15.5364	15.0363	other	not enriched	Diphosphomevalonate decarboxylase (EC 4.1.1.33) (Mevalonate (diphospho)decarboxylase) (MDDase) (Mevalonate pyrophosphate decarboxylase)
P53618	COPB1	16.3752	16.3259	15.7554	other	not enriched	Coatomer subunit beta (Beta-coat protein) (Beta-COP)
P53621	COPA	17.1738	17.2052	16.8389	other	not enriched	Coatomer subunit alpha (Alpha-coat protein) (Alpha-COP) (HEP-COP) (HEPCOP) [Cleaved into: Xenin (Xenopsin-related peptide); Proxenin]
P53992	SEC24C	17.3907	17.3587	16.8511	other	not enriched	Protein transport protein Sec24C (SEC24-related protein C)
P54136	RARS	16.4265	16.3126	15.7715	other	not enriched	Arginine--tRNA ligase, cytoplasmic (EC 6.1.1.19) (Arginyl-tRNA synthetase) (ArgRS)
P54577	YARS	16.8153	16.8153	16.7006	other	not enriched	Tyrosine--tRNA ligase, cytoplasmic (EC 6.1.1.1) (Tyrosyl-tRNA synthetase) (TyrRS) [Cleaved into: Tyrosine--tRNA ligase, cytoplasmic, N-terminally processed]
P54819	AK2	16.2897	16.368	16.2398	other	not enriched	Adenylate kinase 2, mitochondrial (AK 2) (EC 2.7.4.3) (ATP-AMP transphosphorylase 2) (ATP:AMP phosphotransferase) (Adenylate monophosphate kinase) [Cleaved into: Adenylate kinase 2, mitochondrial, N-terminally processed]
P54886	ALDH18A1	17.0188	17.0392	16.3543	other	not enriched	Delta-1-pyrroline-5-carboxylate synthase (P5CS) (Aldehyde dehydrogenase family 18 member A1) [Includes: Glutamate 5-kinase (GK) (EC 2.7.2.11) (Gamma-glutamyl kinase); Gamma-glutamyl phosphate reductase (GPR) (EC 1.2.1.41) (Glutamate-5-semialdehyde dehydrogenase) (Glutamyl-gamma-semialdehyde dehydrogenase)]
P55010	EIF5	15.5401	15.5401	15.9575	other	not enriched	Eukaryotic translation initiation factor 5 (eIF-5)
P55036	PSMD4	16.7587	16.6955	17.0928	other	not enriched	26S proteasome non-ATPase regulatory subunit 4 (26S proteasome regulatory subunit RPN10) (26S proteasome regulatory subunit S5A) (Antisecretory factor 1) (AF) (ASF) (Multiubiquitin chain-binding protein)
P55039	DRG2	14.9594	15.0695	14.0073	other	not enriched	Developmentally-regulated GTP-binding protein 2 (DRG-2)
P55060	CSE1L	17.1035	17.0094	16.724	other	not enriched	Exportin-2 (Exp2) (Cellular apoptosis susceptibility protein) (Chromosome segregation 1-like protein) (Importin-alpha re-exporter)
P55072	VCP	16.9265	16.9136	17.308	other	not enriched	Transitional endoplasmic reticulum ATPase (TER ATPase) (EC 3.6.4.6) (15S Mg(2+)-ATPase p97 subunit) (Valosin-containing protein) (VCP)
P55084	HADHB	16.4887	16.4887	16.031	other	not enriched	Trifunctional enzyme subunit beta, mitochondrial (TP-beta) [Includes: 3-ketoacyl-CoA thiolase (EC 2.3.1.16) (Acetyl-CoA acyltransferase) (Beta-ketothiolase)]
P55160	NCKAP1L	16.6107	16.5768	16.2298	other	not enriched	Nck-associated protein 1-like (Hematopoietic protein 1) (Membrane-associated protein HEM-1)
P55209	NAP1L1	17.7092	17.7451	18.1642	other	not enriched	Nucleosome assembly protein 1-like 1 (NAP-1-related protein) (hNRP)
P55265	ADAR	17.0099	17.1289	16.4277	other	not enriched	Double-stranded RNA-specific adenosine deaminase (DRADA) (EC 3.5.4.37) (136 kDa double-stranded RNA-binding protein) (p136) (Interferon-inducible protein 4) (IFI-4) (K88DSRBP)
P55769	SNU13	18.8721	18.8721	18.8509	other	not enriched	NHP2-like protein 1 (High mobility group-like nuclear protein 2 homolog 1) (OTK27) (SNU13 homolog) (hSNU13) (U4/U6.U5 small nuclear ribonucleoprotein SNU13) (U4/U6.U5 tri-snRNP 15.5 kDa protein) [Cleaved into: NHP2-like protein 1, N-terminally processed]
P55786	NPEPPS	16.5854	16.3169	15.8665	other	not enriched	Puromycin-sensitive aminopeptidase (PSA) (EC 3.4.11.14) (Cytosol alanyl aminopeptidase) (AAP-S)
P55795	HNRNPH2	16.2931	16.5134	15.3039	other	not enriched	Heterogeneous nuclear ribonucleoprotein H2 (hnRNP H2) (FTP-3) (Heterogeneous nuclear ribonucleoprotein H') (hnRNP H') [Cleaved into: Heterogeneous nuclear ribonucleoprotein H2, N-terminally processed]
P55884	EIF3B	16.8303	16.8303	16.9222	other	not enriched	Eukaryotic translation initiation factor 3 subunit B (eIF3b) (Eukaryotic translation initiation factor 3 subunit 9) (Prt1 homolog) (hPrt1) (eIF-3-eta) (eIF3 p110) (eIF3 p116)
P56134	ATP5J2	16.5647	16.6254	17.8468	other	not enriched	ATP synthase subunit f, mitochondrial
P56182	RRP1	16.0066	15.6695	15.4462	other	not enriched	Ribosomal RNA processing protein 1 homolog A (Novel nuclear protein 1) (NNP-1) (Nucleolar protein Nop52) (RRP1-like protein)
P56192	MARS	17.9003	17.873	17.2721	other	not enriched	Methionine--tRNA ligase, cytoplasmic (EC 6.1.1.10) (Methionyl-tRNA synthetase) (MetRS)
P56270	MAZ	14.2379	14.2379	13.1896	other	not enriched	Myc-associated zinc finger protein (MAZI) (Pur-1) (Purine-binding transcription factor) (Serum amyloid A-activating factor-1) (SAF-1) (Transcription factor Zif87) (ZF87) (Zinc finger protein 801)
P56279	TCL1A	17.279	17.2778	17.253	other	not enriched	T-cell leukemia/lymphoma protein 1A (Oncogene TCL-1) (Oncogene TCL1) (Protein p14 TCL1)
P56537	EIF6	17.4537	17.4537	17.9709	other	not enriched	Eukaryotic translation initiation factor 6 (eIF-6) (B(2)GCN homolog) (B4 integrin interactor) (CAB) (p27(BBP))
P57737	CORO7	16.736	16.8355	16.5017	other	not enriched	Coronin-7 (Crn7) (70 kDa WD repeat tumor rejection antigen homolog)
P57740	NUP107	16.2222	16.2222	15.7422	other	not enriched	Nuclear pore complex protein Nup107 (107 kDa nucleoporin) (Nucleoporin Nup107)
P57772	EEFSEC	15.543	15.7157	15.3018	other	not enriched	Selenocysteine-specific elongation factor (Elongation factor sec) (Eukaryotic elongation factor, selenocysteine-tRNA-specific)
P58546	MTPN	15.3794	15.5458	15.9695	other	not enriched	Myotrophin (Protein V-1)
P59998	ARPC4	16.667	16.7952	16.3895	other	not enriched	Actin-related protein 2/3 complex subunit 4 (Arp2/3 complex 20 kDa subunit) (p20-ARC)
P60174	TPI1	16.4364	16.4364	17.0995	other	not enriched	Triosephosphate isomerase (TIM) (EC 5.3.1.1) (Triose-phosphate isomerase)
P60228	EIF3E	17.6495	17.3962	17.2429	other	not enriched	Eukaryotic translation initiation factor 3 subunit E (eIF3e) (Eukaryotic translation initiation factor 3 subunit 6) (Viral integration site protein INT-6 homolog) (eIF-3 p48)
P60468	SEC61B	16.0545	16.0367	16.0314	other	not enriched	Protein transport protein Sec61 subunit beta
P60660	MYL6	16.8688	16.7555	17.2748	other	not enriched	Myosin light polypeptide 6 (17 kDa myosin light chain) (LC17) (Myosin light chain 3) (MLC-3) (Myosin light chain alkali 3) (Myosin light chain A3) (Smooth muscle and nonmuscle myosin light chain alkali 6)
P60709	ACTB	20.5316	20.5316	20.8267	other	not enriched	Actin, cytoplasmic 1 (Beta-actin) [Cleaved into: Actin, cytoplasmic 1, N-terminally processed]
P60842	EIF4A1	17.5616	17.5616	17.7659	other	not enriched	Eukaryotic initiation factor 4A-I (eIF-4A-I) (eIF4A-I) (EC 3.6.4.13) (ATP-dependent RNA helicase eIF4A-1)
P60866	RPS20	17.8128	17.8127	17.7713	other	not enriched	40S ribosomal protein S20
P60891	PRPS1	17.0679	17.0679	16.533	other	not enriched	Ribose-phosphate pyrophosphokinase 1 (EC 2.7.6.1) (PPRibP) (Phosphoribosyl pyrophosphate synthase I) (PRS-I)
P60900	PSMA6	16.9286	16.839	17.1994	other	not enriched	Proteasome subunit alpha type-6 (EC 3.4.25.1) (27 kDa prosomal protein) (PROS-27) (p27K) (Macropain iota chain) (Multicatalytic endopeptidase complex iota chain) (Proteasome iota chain)
P60953	CDC42	17.143	17.143	17.4008	other	not enriched	Cell division control protein 42 homolog (G25K GTP-binding protein)
P60983	GMFB	15.7648	15.7966	15.5626	other	not enriched	Glia maturation factor beta (GMF-beta)
P61006	RAB8A	17.6355	17.6355	17.3785	other	not enriched	Ras-related protein Rab-8A (Oncogene c-mel)
P61009	SPCS3	15.9001	15.8898	15.6531	other	not enriched	Signal peptidase complex subunit 3 (EC 3.4.-.-) (Microsomal signal peptidase 22/23 kDa subunit) (SPC22/23) (SPase 22/23 kDa subunit)
P61019	RAB2A	17.1253	17.1253	17.1336	other	not enriched	Ras-related protein Rab-2A
P61026	RAB10	17.0919	17.0919	17.4085	other	not enriched	Ras-related protein Rab-10
P61081	UBE2M	17.5821	17.4983	17.4902	other	not enriched	NEDD8-conjugating enzyme Ubc12 (EC 6.3.2.-) (NEDD8 carrier protein) (NEDD8 protein ligase) (Ubiquitin-conjugating enzyme E2 M)
P61086	UBE2K	16.7445	16.7445	15.7832	other	not enriched	Ubiquitin-conjugating enzyme E2 K (EC 2.3.2.23) (E2 ubiquitin-conjugating enzyme K) (Huntingtin-interacting protein 2) (HIP-2) (Ubiquitin carrier protein) (Ubiquitin-conjugating enzyme E2-25 kDa) (Ubiquitin-conjugating enzyme E2(25K)) (Ubiquitin-conjugating enzyme E2-25K) (Ubiquitin-protein ligase)
P61106	RAB14	17.4699	17.5243	17.0633	other	not enriched	Ras-related protein Rab-14
P61158	ACTR3	17.5456	17.5456	17.6539	other	not enriched	Actin-related protein 3 (Actin-like protein 3)
P61160	ACTR2	17.4911	17.5964	17.5752	other	not enriched	Actin-related protein 2 (Actin-like protein 2)
P61163	ACTR1A	15.9525	15.8205	15.555	other	not enriched	Alpha-centractin (Centractin) (ARP1) (Actin-RPV) (Centrosome-associated actin homolog)
P61204	ARF3	16.9062	16.9062	17.0974	other	not enriched	ADP-ribosylation factor 3
P61221	ABCE1	17.1923	17.1923	16.8431	other	not enriched	ATP-binding cassette sub-family E member 1 (2'-5'-oligoadenylate-binding protein) (HuHP68) (RNase L inhibitor) (Ribonuclease 4 inhibitor) (RNS4I)
P61247	RPS3A	18.0396	17.8947	18.2231	other	not enriched	40S ribosomal protein S3a (v-fos transformation effector protein) (Fte-1)
P61254	RPL26	16.7157	16.6212	16.4576	other	not enriched	60S ribosomal protein L26
P61313	RPL15	18.534	18.534	18.1507	other	not enriched	60S ribosomal protein L15
P61326	MAGOH	15.4267	15.4267	15.2029	other	not enriched	Protein mago nashi homolog
P61353	RPL27	19.2089	18.8765	18.9104	other	not enriched	60S ribosomal protein L27
P61513	RPL37A	17.9198	17.7094	17.1115	other	not enriched	60S ribosomal protein L37a
P61586	RHOA	16.3175	16.2385	16.5047	other	not enriched	Transforming protein RhoA (Rho cDNA clone 12) (h12)
P61619	SEC61A1	14.8001	14.8563	14.9044	other	not enriched	Protein transport protein Sec61 subunit alpha isoform 1 (Sec61 alpha-1)
P61626	LYZ	15.9122	15.9122	17.2714	other	not enriched	Lysozyme C (EC 3.2.1.17) (1,4-beta-N-acetylmuramidase C)
P61923	COPZ1	16.6608	16.6608	16.5321	other	not enriched	Coatomer subunit zeta-1 (Zeta-1-coat protein) (Zeta-1 COP)
P61927	RPL37	19.0503	19.0503	18.4978	other	not enriched	60S ribosomal protein L37 (G1.16)
P61956	SUMO2	17.227	17.227	17.3121	other	not enriched	Small ubiquitin-related modifier 2 (SUMO-2) (HSMT3) (SMT3 homolog 2) (SUMO-3) (Sentrin-2) (Ubiquitin-like protein SMT3B) (Smt3B)
P61962	DCAF7	16.5204	16.7097	16.2676	other	not enriched	DDB1- and CUL4-associated factor 7 (WD repeat-containing protein 68) (WD repeat-containing protein An11 homolog)
P61978	HNRNPK	18.0694	18.0825	17.9823	other	not enriched	Heterogeneous nuclear ribonucleoprotein K (hnRNP K) (Transformation up-regulated nuclear protein) (TUNP)
P61981	YWHAG	16.1574	16.2096	16.3036	other	not enriched	14-3-3 protein gamma (Protein kinase C inhibitor protein 1) (KCIP-1) [Cleaved into: 14-3-3 protein gamma, N-terminally processed]
P62070	RRAS2	16.1795	16.1795	16.2262	other	not enriched	Ras-related protein R-Ras2 (Ras-like protein TC21) (Teratocarcinoma oncogene)
P62081	RPS7	18.1932	18.1932	17.9641	other	not enriched	40S ribosomal protein S7
P62136	PPP1CA	17.6289	17.6289	17.3295	other	not enriched	Serine/threonine-protein phosphatase PP1-alpha catalytic subunit (PP-1A) (EC 3.1.3.16)
P62140	PPP1CB	18.6173	18.6173	18.6184	other	not enriched	Serine/threonine-protein phosphatase PP1-beta catalytic subunit (PP-1B) (PPP1CD) (EC 3.1.3.16) (EC 3.1.3.53)
P62158	CALM1; CALM2; CALM3	15.0394	15.0394	16.4945	other	not enriched	Calmodulin (CaM)
P62191	PSMC1	15.8244	15.8244	15.8569	other	not enriched	26S protease regulatory subunit 4 (P26s4) (26S proteasome AAA-ATPase subunit RPT2) (Proteasome 26S subunit ATPase 1)
P62195	PSMC5	16.2329	16.2329	15.9822	other	not enriched	26S protease regulatory subunit 8 (26S proteasome AAA-ATPase subunit RPT6) (Proteasome 26S subunit ATPase 5) (Proteasome subunit p45) (Thyroid hormone receptor-interacting protein 1) (TRIP1) (p45/SUG)
P62241	RPS8	19.3436	19.2861	19.0163	other	not enriched	40S ribosomal protein S8
P62244	RPS15A	18.13	18.13	18.1272	other	not enriched	40S ribosomal protein S15a
P62249	RPS16	18.3569	18.2676	18.1148	other	not enriched	40S ribosomal protein S16
P62258	YWHAE	17.625	17.5836	17.7622	other	not enriched	14-3-3 protein epsilon (14-3-3E)
P62263	RPS14	18.6341	18.6341	18.7417	other	not enriched	40S ribosomal protein S14
P62266	RPS23	18.8211	18.6652	18.7733	other	not enriched	40S ribosomal protein S23
P62269	RPS18	17.6353	17.3749	17.5174	other	not enriched	40S ribosomal protein S18 (Ke-3) (Ke3)
P62273	RPS29	16.9885	16.9885	16.2386	other	not enriched	40S ribosomal protein S29
P62277	RPS13	17.294	17.1561	17.024	other	not enriched	40S ribosomal protein S13
P62280	RPS11	19.0384	18.9433	18.5543	other	not enriched	40S ribosomal protein S11
P62304	SNRPE	17.6969	16.7715	18.0554	other	not enriched	Small nuclear ribonucleoprotein E (snRNP-E) (Sm protein E) (Sm-E) (SmE)
P62306	SNRPF	16.5345	16.5345	15.81	other	not enriched	Small nuclear ribonucleoprotein F (snRNP-F) (Sm protein F) (Sm-F) (SmF)
P62314	SNRPD1	17.6747	17.6555	17.6269	other	not enriched	Small nuclear ribonucleoprotein Sm D1 (Sm-D1) (Sm-D autoantigen) (snRNP core protein D1)
P62316	SNRPD2	15.806	15.743	15.5335	other	not enriched	Small nuclear ribonucleoprotein Sm D2 (Sm-D2) (snRNP core protein D2)
P62318	SNRPD3	16.9561	16.774	16.6329	other	not enriched	Small nuclear ribonucleoprotein Sm D3 (Sm-D3) (snRNP core protein D3)
P62330	ARF6	15.3996	15.3996	15.0051	other	not enriched	ADP-ribosylation factor 6
P62333	PSMC6	16.182	16.182	16.029	other	not enriched	26S protease regulatory subunit 10B (26S proteasome AAA-ATPase subunit RPT4) (Proteasome 26S subunit ATPase 6) (Proteasome subunit p42)
P62424	RPL7A	18.7727	18.6946	18.5654	other	not enriched	60S ribosomal protein L7a (PLA-X polypeptide) (Surfeit locus protein 3)
P62495	ETF1	16.7218	16.5652	16.8287	other	not enriched	Eukaryotic peptide chain release factor subunit 1 (Eukaryotic release factor 1) (eRF1) (Protein Cl1) (TB3-1)
P62633	CNBP	16.2185	16.2185	16.2951	other	not enriched	Cellular nucleic acid-binding protein (CNBP) (Zinc finger protein 9)
P62701	RPS4X	19.4437	19.3064	19.0912	other	not enriched	40S ribosomal protein S4, X isoform (SCR10) (Single copy abundant mRNA protein)
P62750	RPL23A	16.5611	16.0849	16.2829	other	not enriched	60S ribosomal protein L23a
P62753	RPS6	19.2808	19.3015	19.0181	other	not enriched	40S ribosomal protein S6 (Phosphoprotein NP33)
P62805	HIST1H4A; HIST1H4B; HIST1H4C; HIST1H4D; HIST1H4E; HIST1H4F; HIST1H4H; HIST1H4I; HIST1H4J; HIST1H4K; HIST1H4L; HIST2H4A; HIST2H4B; HIST4H4	19.2321	18.8571	18.8381	other	not enriched	Histone H4
P62820	RAB1A	15.9181	16.198	16.0743	other	not enriched	Ras-related protein Rab-1A (YPT1-related protein)
P62826	RAN	17.4244	17.4244	17.1381	other	not enriched	GTP-binding nuclear protein Ran (Androgen receptor-associated protein 24) (GTPase Ran) (Ras-like protein TC4) (Ras-related nuclear protein)
P62829	RPL23	18.2115	18.2115	18.0521	other	not enriched	60S ribosomal protein L23 (60S ribosomal protein L17)
P62834	RAP1A	15.8844	15.8844	16.5411	other	not enriched	Ras-related protein Rap-1A (C21KG) (G-22K) (GTP-binding protein smg p21A) (Ras-related protein Krev-1)
P62841	RPS15	17.7257	17.3963	17.6602	other	not enriched	40S ribosomal protein S15 (RIG protein)
P62847	RPS24	19.3682	19.3682	18.6118	other	not enriched	40S ribosomal protein S24
P62851	RPS25	18.6454	18.6278	19.0582	other	not enriched	40S ribosomal protein S25
P62854	RPS26	19.3755	19.3732	18.8338	other	not enriched	40S ribosomal protein S26
P62857	RPS28	16.2555	16.2555	16.1709	other	not enriched	40S ribosomal protein S28
P62861	FAU	17.4541	17.1701	17.8276	other	not enriched	40S ribosomal protein S30
P62873	GNB1	17.2195	17.4987	17.2758	other	not enriched	Guanine nucleotide-binding protein G(I)/G(S)/G(T) subunit beta-1 (Transducin beta chain 1)
P62879	GNB2	16.5793	17.0674	16.5555	other	not enriched	Guanine nucleotide-binding protein G(I)/G(S)/G(T) subunit beta-2 (G protein subunit beta-2) (Transducin beta chain 2)
P62888	RPL30	18.1592	18.1592	18.0006	other	not enriched	60S ribosomal protein L30
P62891	RPL39	20.6663	20.6663	21.0971	other	not enriched	60S ribosomal protein L39
P62899	RPL31	16.9675	16.8692	16.9497	other	not enriched	60S ribosomal protein L31
P62906	RPL10A	17.9931	18.0021	17.6512	other	not enriched	60S ribosomal protein L10a (CSA-19) (Neural precursor cell expressed developmentally down-regulated protein 6) (NEDD-6)
P62910	RPL32	18.8511	18.6871	18.6005	other	not enriched	60S ribosomal protein L32
P62913	RPL11	18.4606	18.3424	18.3242	other	not enriched	60S ribosomal protein L11 (CLL-associated antigen KW-12)
P62917	RPL8	18.4355	18.3203	18.0243	other	not enriched	60S ribosomal protein L8
P62937	PPIA	19.9576	19.8463	20.3616	other	not enriched	Peptidyl-prolyl cis-trans isomerase A (PPIase A) (EC 5.2.1.8) (Cyclophilin A) (Cyclosporin A-binding protein) (Rotamase A) [Cleaved into: Peptidyl-prolyl cis-trans isomerase A, N-terminally processed]
P62979	RPS27A	19.1058	19.0362	19.1782	other	not enriched	Ubiquitin-40S ribosomal protein S27a (Ubiquitin carboxyl extension protein 80) [Cleaved into: Ubiquitin; 40S ribosomal protein S27a]
P62993	GRB2	15.8616	15.8616	15.6627	other	not enriched	Growth factor receptor-bound protein 2 (Adapter protein GRB2) (Protein Ash) (SH2/SH3 adapter GRB2)
P62995	TRA2B	18.3522	18.2366	18.6469	other	not enriched	Transformer-2 protein homolog beta (TRA-2 beta) (TRA2-beta) (hTRA2-beta) (Splicing factor, arginine/serine-rich 10) (Transformer-2 protein homolog B)
P63000	RAC1	18.8075	18.8075	18.5798	other	not enriched	Ras-related C3 botulinum toxin substrate 1 (Cell migration-inducing gene 5 protein) (Ras-like protein TC25) (p21-Rac1)
P63010	AP2B1	16.9036	16.905	16.3771	other	not enriched	AP-2 complex subunit beta (AP105B) (Adaptor protein complex AP-2 subunit beta) (Adaptor-related protein complex 2 subunit beta) (Beta-2-adaptin) (Beta-adaptin) (Clathrin assembly protein complex 2 beta large chain) (Plasma membrane adaptor HA2/AP2 adaptin beta subunit)
P63092	GNAS	15.5389	15.5389	15.0157	other	not enriched	Guanine nucleotide-binding protein G(s) subunit alpha isoforms short (Adenylate cyclase-stimulating G alpha protein)
P63104	YWHAZ	16.9405	16.8872	17.1765	other	not enriched	14-3-3 protein zeta/delta (Protein kinase C inhibitor protein 1) (KCIP-1)
P63151	PPP2R2A	15.5407	14.3594	14.8203	other	not enriched	Serine/threonine-protein phosphatase 2A 55 kDa regulatory subunit B alpha isoform (PP2A subunit B isoform B55-alpha) (PP2A subunit B isoform PR55-alpha) (PP2A subunit B isoform R2-alpha) (PP2A subunit B isoform alpha)
P63167	DYNLL1	17.6733	17.6733	17.3418	other	not enriched	Dynein light chain 1, cytoplasmic (8 kDa dynein light chain) (DLC8) (Dynein light chain LC8-type 1) (Protein inhibitor of neuronal nitric oxide synthase) (PIN)
P63173	RPL38	17.7497	17.7497	18.0126	other	not enriched	60S ribosomal protein L38
P63241	EIF5A	18.9659	19.0276	19.1289	other	not enriched	Eukaryotic translation initiation factor 5A-1 (eIF-5A-1) (eIF-5A1) (Eukaryotic initiation factor 5A isoform 1) (eIF-5A) (Rev-binding factor) (eIF-4D)
P63244	RACK1	18.4236	18.6281	18.4657	other	not enriched	Receptor of activated protein C kinase 1 (Cell proliferation-inducing gene 21 protein) (Guanine nucleotide-binding protein subunit beta-2-like 1) (Guanine nucleotide-binding protein subunit beta-like protein 12.3) (Human lung cancer oncogene 7 protein) (HLC-7) (Receptor for activated C kinase) [Cleaved into: Receptor of activated protein C kinase 1, N-terminally processed (Guanine nucleotide-bind…
P63279	UBE2I	16.4874	16.5713	16.3188	other	not enriched	SUMO-conjugating enzyme UBC9 (EC 6.3.2.-) (SUMO-protein ligase) (Ubiquitin carrier protein 9) (Ubiquitin carrier protein I) (Ubiquitin-conjugating enzyme E2 I) (Ubiquitin-protein ligase I) (p18)
P67775	PPP2CA	17.2683	17.2683	17.5412	other	not enriched	Serine/threonine-protein phosphatase 2A catalytic subunit alpha isoform (PP2A-alpha) (EC 3.1.3.16) (Replication protein C) (RP-C)
P67809	YBX1	16.3388	16.0774	15.9368	other	not enriched	Nuclease-sensitive element-binding protein 1 (CCAAT-binding transcription factor I subunit A) (CBF-A) (DNA-binding protein B) (DBPB) (Enhancer factor I subunit A) (EFI-A) (Y-box transcription factor) (Y-box-binding protein 1) (YB-1)
P67812	SEC11A	16.2294	16.0089	15.652	other	not enriched	Signal peptidase complex catalytic subunit SEC11A (EC 3.4.21.89) (Endopeptidase SP18) (Microsomal signal peptidase 18 kDa subunit) (SPase 18 kDa subunit) (SEC11 homolog A) (SEC11-like protein 1) (SPC18)
P67870	CSNK2B	15.6072	15.5471	15.4389	other	not enriched	Casein kinase II subunit beta (CK II beta) (Phosvitin) (Protein G5a)
P68032	ACTC1	17.3655	17.3655	18.3597	other	not enriched	Actin, alpha cardiac muscle 1 (Alpha-cardiac actin)
P68104	EEF1A1	18.9123	18.9123	19.0125	other	not enriched	Elongation factor 1-alpha 1 (EF-1-alpha-1) (Elongation factor Tu) (EF-Tu) (Eukaryotic elongation factor 1 A-1) (eEF1A-1) (Leukocyte receptor cluster member 7)
P68366	TUBA4A	17.154	17.165	16.964	other	not enriched	Tubulin alpha-4A chain (Alpha-tubulin 1) (Testis-specific alpha-tubulin) (Tubulin H2-alpha) (Tubulin alpha-1 chain)
P68371	TUBB4B	20.4968	20.4968	19.9638	other	not enriched	Tubulin beta-4B chain (Tubulin beta-2 chain) (Tubulin beta-2C chain)
P68400	CSNK2A1	14.9895	14.9895	15.543	other	not enriched	Casein kinase II subunit alpha (CK II alpha) (EC 2.7.11.1)
P68431	HIST1H3A; HIST1H3B; HIST1H3C; HIST1H3D; HIST1H3E; HIST1H3F; HIST1H3G; HIST1H3H; HIST1H3I; HIST1H3J	14.2387	14.2607	14.881	other	not enriched	Histone H3.1 (Histone H3/a) (Histone H3/b) (Histone H3/c) (Histone H3/d) (Histone H3/f) (Histone H3/h) (Histone H3/i) (Histone H3/j) (Histone H3/k) (Histone H3/l)
P68871	HBB	18.3495	18.3495	18.5756	other	not enriched	Hemoglobin subunit beta (Beta-globin) (Hemoglobin beta chain) [Cleaved into: LVV-hemorphin-7; Spinorphin]
P69905	HBA1; HBA2	19.9768	19.9776	20.5361	other	not enriched	Hemoglobin subunit alpha (Alpha-globin) (Hemoglobin alpha chain)
P78316	NOP14	15.8867	15.8266	16.5098	other	not enriched	Nucleolar protein 14 (Nucleolar complex protein 14)
P78344	EIF4G2	15.4156	15.5356	14.9003	other	not enriched	Eukaryotic translation initiation factor 4 gamma 2 (eIF-4-gamma 2) (eIF-4G 2) (eIF4G 2) (Death-associated protein 5) (DAP-5) (p97)
P78347	GTF2I	16.4186	16.4186	16.6018	other	not enriched	General transcription factor II-I (GTFII-I) (TFII-I) (Bruton tyrosine kinase-associated protein 135) (BAP-135) (BTK-associated protein 135) (SRF-Phox1-interacting protein) (SPIN) (Williams-Beuren syndrome chromosomal region 6 protein)
P78371	CCT2	16.7581	16.6931	16.8214	other	not enriched	T-complex protein 1 subunit beta (TCP-1-beta) (CCT-beta)
P78386	KRT85	16.5022	15.3902	16.1638	other	not enriched	Keratin, type II cuticular Hb5 (Hair keratin K2.12) (Keratin-85) (K85) (Type II hair keratin Hb5) (Type-II keratin Kb25)
P78406	RAE1	16.8408	16.9419	16.915	other	not enriched	mRNA export factor (Rae1 protein homolog) (mRNA-associated protein mrnp 41)
P78527	PRKDC	17.6232	17.6232	17.3468	other	not enriched	DNA-dependent protein kinase catalytic subunit (DNA-PK catalytic subunit) (DNA-PKcs) (EC 2.7.11.1) (DNPK1) (p460)
P81605	DCD	18.9382	18.9382	19.6996	other	not enriched	Dermcidin (EC 3.4.-.-) (Preproteolysin) [Cleaved into: Survival-promoting peptide; DCD-1]
P82675	MRPS5	15.8158	15.7722	15.3384	other	not enriched	28S ribosomal protein S5, mitochondrial (MRP-S5) (S5mt)
P82912	MRPS11	15.804	15.804	15.7296	other	not enriched	28S ribosomal protein S11, mitochondrial (MRP-S11) (S11mt) (Cervical cancer proto-oncogene 2 protein) (HCC-2)
P82930	MRPS34	15.8482	15.8482	15.5036	other	not enriched	28S ribosomal protein S34, mitochondrial (MRP-S34) (S34mt)
P83731	RPL24	19.0125	18.9684	18.5558	other	not enriched	60S ribosomal protein L24 (60S ribosomal protein L30)
P84085	ARF5	16.9194	16.9194	17.1008	other	not enriched	ADP-ribosylation factor 5
P84090	ERH	16.2145	16.2145	16.1085	other	not enriched	Enhancer of rudimentary homolog
P84095	RHOG	18.2966	18.2966	18.0575	other	not enriched	Rho-related GTP-binding protein RhoG
P84098	RPL19	18.4767	18.4476	18.0919	other	not enriched	60S ribosomal protein L19
P84103	SRSF3	17.6218	17.4814	17.5065	other	not enriched	Serine/arginine-rich splicing factor 3 (Pre-mRNA-splicing factor SRP20) (Splicing factor, arginine/serine-rich 3)
P85037	FOXK1	14.5963	14.5963	12.1719	other	not enriched	Forkhead box protein K1 (Myocyte nuclear factor) (MNF)
P98175	RBM10	16.5706	16.7006	15.7537	other	not enriched	RNA-binding protein 10 (G patch domain-containing protein 9) (RNA-binding motif protein 10) (RNA-binding protein S1-1) (S1-1)
P99999	CYCS	16.7186	16.8293	16.9063	other	not enriched	Cytochrome c
Q00325	SLC25A3	17.6478	17.5814	17.5177	other	not enriched	Phosphate carrier protein, mitochondrial (Phosphate transport protein) (PTP) (Solute carrier family 25 member 3)
Q00610	CLTC	17.758	17.8478	17.351	other	not enriched	Clathrin heavy chain 1 (Clathrin heavy chain on chromosome 17) (CLH-17)
Q00653	NFKB2	17.486	17.4339	16.7853	other	not enriched	Nuclear factor NF-kappa-B p100 subunit (DNA-binding factor KBF2) (H2TF1) (Lymphocyte translocation chromosome 10 protein) (Nuclear factor of kappa light polypeptide gene enhancer in B-cells 2) (Oncogene Lyt-10) (Lyt10) [Cleaved into: Nuclear factor NF-kappa-B p52 subunit]
Q00688	FKBP3	16.0077	15.6406	16.304	other	not enriched	Peptidyl-prolyl cis-trans isomerase FKBP3 (PPIase FKBP3) (EC 5.2.1.8) (25 kDa FK506-binding protein) (25 kDa FKBP) (FKBP-25) (FK506-binding protein 3) (FKBP-3) (Immunophilin FKBP25) (Rapamycin-selective 25 kDa immunophilin) (Rotamase)
Q00839	HNRNPU	18.4619	18.4322	18.4316	other	not enriched	Heterogeneous nuclear ribonucleoprotein U (hnRNP U) (Scaffold attachment factor A) (SAF-A) (p120) (pp120)
Q01081	U2AF1	17.8529	17.8529	17.9423	other	not enriched	Splicing factor U2AF 35 kDa subunit (U2 auxiliary factor 35 kDa subunit) (U2 small nuclear RNA auxiliary factor 1) (U2 snRNP auxiliary factor small subunit)
Q01085	TIAL1	16.5128	16.4714	16.4669	other	not enriched	Nucleolysin TIAR (TIA-1-related protein)
Q01201	RELB	16.6593	16.6593	16.5661	other	not enriched	Transcription factor RelB (I-Rel)
Q01469	FABP5	17.1895	17.2219	17.3611	other	not enriched	Fatty acid-binding protein, epidermal (Epidermal-type fatty acid-binding protein) (E-FABP) (Fatty acid-binding protein 5) (Psoriasis-associated fatty acid-binding protein homolog) (PA-FABP)
Q01518	CAP1	16.6909	16.5596	16.5446	other	not enriched	Adenylyl cyclase-associated protein 1 (CAP 1)
Q01581	HMGCS1	15.5402	15.5402	16.5078	other	not enriched	Hydroxymethylglutaryl-CoA synthase, cytoplasmic (HMG-CoA synthase) (EC 2.3.3.10) (3-hydroxy-3-methylglutaryl coenzyme A synthase)
Q01780	EXOSC10	15.8796	15.8682	15.8926	other	not enriched	Exosome component 10 (EC 3.1.13.-) (Autoantigen PM/Scl 2) (P100 polymyositis-scleroderma overlap syndrome-associated autoantigen) (Polymyositis/scleroderma autoantigen 100 kDa) (PM/Scl-100) (Polymyositis/scleroderma autoantigen 2)
Q01813	PFKP	17.3332	17.3332	16.6896	other	not enriched	ATP-dependent 6-phosphofructokinase, platelet type (ATP-PFK) (PFK-P) (EC 2.7.1.11) (6-phosphofructokinase type C) (Phosphofructo-1-kinase isozyme C) (PFK-C) (Phosphohexokinase)
Q01844	EWSR1	16.7469	16.7469	14.9905	other	not enriched	RNA-binding protein EWS (EWS oncogene) (Ewing sarcoma breakpoint region 1 protein)
Q02080	MEF2B	17.3507	17.3507	16.6981	other	not enriched	Myocyte-specific enhancer factor 2B (RSRFR2) (Serum response factor-like protein 2)
Q02218	OGDH	17.437	17.5651	16.9731	other	not enriched	2-oxoglutarate dehydrogenase, mitochondrial (EC 1.2.4.2) (2-oxoglutarate dehydrogenase complex component E1) (OGDC-E1) (Alpha-ketoglutarate dehydrogenase)
Q02447	SP3	15.1333	15.1289	15.05	other	not enriched	Transcription factor Sp3 (SPR-2)
Q02543	RPL18A	17.9387	17.9387	17.6143	other	not enriched	60S ribosomal protein L18a
Q02750	MAP2K1	15.6512	15.5391	15.3738	other	not enriched	Dual specificity mitogen-activated protein kinase kinase 1 (MAP kinase kinase 1) (MAPKK 1) (MKK1) (EC 2.7.12.2) (ERK activator kinase 1) (MAPK/ERK kinase 1) (MEK 1)
Q02790	FKBP4	16.1523	16.1457	16.3715	other	not enriched	Peptidyl-prolyl cis-trans isomerase FKBP4 (PPIase FKBP4) (EC 5.2.1.8) (51 kDa FK506-binding protein) (FKBP51) (52 kDa FK506-binding protein) (52 kDa FKBP) (FKBP-52) (59 kDa immunophilin) (p59) (FK506-binding protein 4) (FKBP-4) (FKBP59) (HSP-binding immunophilin) (HBI) (Immunophilin FKBP52) (Rotamase) [Cleaved into: Peptidyl-prolyl cis-trans isomerase FKBP4, N-terminally processed]
Q02878	RPL6	17.6827	17.6827	17.6135	other	not enriched	60S ribosomal protein L6 (Neoplasm-related protein C140) (Tax-responsive enhancer element-binding protein 107) (TaxREB107)
Q02880	TOP2B	16.1804	16.0926	15.7612	other	not enriched	DNA topoisomerase 2-beta (EC 5.99.1.3) (DNA topoisomerase II, beta isozyme)
Q02978	SLC25A11	15.6945	15.997	16.1851	other	not enriched	Mitochondrial 2-oxoglutarate/malate carrier protein (OGCP) (Solute carrier family 25 member 11)
Q03252	LMNB2	15.6579	15.6579	15.9269	other	not enriched	Lamin-B2
Q03426	MVK	16.9082	16.8804	16.2174	other	not enriched	Mevalonate kinase (MK) (EC 2.7.1.36)
Q03701	CEBPZ	15.7231	15.7231	15.6184	other	not enriched	CCAAT/enhancer-binding protein zeta (CCAAT-box-binding transcription factor) (CBF) (CCAAT-binding factor)
Q04206	RELA	15.3216	15.3216	14.3913	other	not enriched	Transcription factor p65 (Nuclear factor NF-kappa-B p65 subunit) (Nuclear factor of kappa light polypeptide gene enhancer in B-cells 3)
Q04323	UBXN1	14.7017	14.7647	15.9623	other	not enriched	UBX domain-containing protein 1 (SAPK substrate protein 1) (UBA/UBX 33.3 kDa protein)
Q04446	GBE1	15.9151	15.9151	15.6304	other	not enriched	1,4-alpha-glucan-branching enzyme (EC 2.4.1.18) (Brancher enzyme) (Glycogen-branching enzyme)
Q04637	EIF4G1	15.7005	15.7005	15.2683	other	not enriched	Eukaryotic translation initiation factor 4 gamma 1 (eIF-4-gamma 1) (eIF-4G 1) (eIF-4G1) (p220)
Q04695	KRT17	16.2935	16.2935	16.2655	other	not enriched	Keratin, type I cytoskeletal 17 (39.1) (Cytokeratin-17) (CK-17) (Keratin-17) (K17)
Q04760	GLO1	15.7021	15.5919	15.8205	other	not enriched	Lactoylglutathione lyase (EC 4.4.1.5) (Aldoketomutase) (Glyoxalase I) (Glx I) (Ketone-aldehyde mutase) (Methylglyoxalase) (S-D-lactoylglutathione methylglyoxal lyase)
Q04864	REL	16.4409	16.4409	15.7708	other	not enriched	Proto-oncogene c-Rel
Q04917	YWHAH	17.33	17.33	17.292	other	not enriched	14-3-3 protein eta (Protein AS1)
Q05655	PRKCD	16.2236	16.2236	15.4768	other	not enriched	Protein kinase C delta type (EC 2.7.11.13) (Tyrosine-protein kinase PRKCD) (EC 2.7.10.2) (nPKC-delta) [Cleaved into: Protein kinase C delta type regulatory subunit; Protein kinase C delta type catalytic subunit (Sphingosine-dependent protein kinase-1) (SDK1)]
Q05D32	CTDSPL2	16.9148	16.9241	18.76	other	not enriched	CTD small phosphatase-like protein 2 (CTDSP-like 2) (EC 3.1.3.-)
Q06124	PTPN11	15.1851	15.0913	14.555	other	not enriched	Tyrosine-protein phosphatase non-receptor type 11 (EC 3.1.3.48) (Protein-tyrosine phosphatase 1D) (PTP-1D) (Protein-tyrosine phosphatase 2C) (PTP-2C) (SH-PTP2) (SHP-2) (Shp2) (SH-PTP3)
Q06187	BTK	16.1199	16.1248	15.6548	other	not enriched	Tyrosine-protein kinase BTK (EC 2.7.10.2) (Agammaglobulinemia tyrosine kinase) (ATK) (B-cell progenitor kinase) (BPK) (Bruton tyrosine kinase)
Q06210	GFPT1	17.3529	17.3529	16.624	other	not enriched	Glutamine--fructose-6-phosphate aminotransferase [isomerizing] 1 (EC 2.6.1.16) (D-fructose-6-phosphate amidotransferase 1) (Glutamine:fructose-6-phosphate amidotransferase 1) (GFAT 1) (GFAT1) (Hexosephosphate aminotransferase 1)
Q06830	PRDX1	18.736	18.6438	18.8133	other	not enriched	Peroxiredoxin-1 (EC 1.11.1.15) (Natural killer cell-enhancing factor A) (NKEF-A) (Proliferation-associated gene protein) (PAG) (Thioredoxin peroxidase 2) (Thioredoxin-dependent peroxide reductase 2)
Q07020	RPL18	19.9616	19.9616	19.3567	other	not enriched	60S ribosomal protein L18
Q07666	KHDRBS1	18.8714	18.8519	18.5244	other	not enriched	KH domain-containing, RNA-binding, signal transduction-associated protein 1 (GAP-associated tyrosine phosphoprotein p62) (Src-associated in mitosis 68 kDa protein) (Sam68) (p21 Ras GTPase-activating protein-associated p62) (p68)
Q07955	SRSF1	16.8515	16.8361	17.4556	other	not enriched	Serine/arginine-rich splicing factor 1 (Alternative-splicing factor 1) (ASF-1) (Splicing factor, arginine/serine-rich 1) (pre-mRNA-splicing factor SF2, P33 subunit)
Q07960	ARHGAP1	14.5049	14.729	14.878	other	not enriched	Rho GTPase-activating protein 1 (CDC42 GTPase-activating protein) (GTPase-activating protein rhoGAP) (Rho-related small GTPase protein activator) (Rho-type GTPase-activating protein 1) (p50-RhoGAP)
Q08170	SRSF4	15.8292	15.8292	15.9074	other	not enriched	Serine/arginine-rich splicing factor 4 (Pre-mRNA-splicing factor SRP75) (SRP001LB) (Splicing factor, arginine/serine-rich 4)
Q08188	TGM3	15.4345	15.4345	16.4477	other	not enriched	Protein-glutamine gamma-glutamyltransferase E (EC 2.3.2.13) (Transglutaminase E) (TG(E)) (TGE) (TGase E) (Transglutaminase-3) (TGase-3) [Cleaved into: Protein-glutamine gamma-glutamyltransferase E 50 kDa catalytic chain; Protein-glutamine gamma-glutamyltransferase E 27 kDa non-catalytic chain]
Q08211	DHX9	18.1562	18.3038	18.019	other	not enriched	ATP-dependent RNA helicase A (RHA) (EC 3.6.4.13) (DEAH box protein 9) (Leukophysin) (LKP) (Nuclear DNA helicase II) (NDH II)
Q08257	CRYZ	17.9697	17.9697	17.5674	other	not enriched	Quinone oxidoreductase (EC 1.6.5.5) (NADPH:quinone reductase) (Zeta-crystallin)
Q08945	SSRP1	16.651	16.7052	16.7842	other	not enriched	FACT complex subunit SSRP1 (Chromatin-specific transcription elongation factor 80 kDa subunit) (Facilitates chromatin transcription complex 80 kDa subunit) (FACT 80 kDa subunit) (FACTp80) (Facilitates chromatin transcription complex subunit SSRP1) (Recombination signal sequence recognition protein 1) (Structure-specific recognition protein 1) (hSSRP1) (T160)
Q08J23	NSUN2	16.5718	16.5718	16.6484	other	not enriched	tRNA (cytosine(34)-C(5))-methyltransferase (EC 2.1.1.203) (Myc-induced SUN domain-containing protein) (Misu) (NOL1/NOP2/Sun domain family member 2) (Substrate of AIM1/Aurora kinase B) (tRNA (cytosine-5-)-methyltransferase) (tRNA methyltransferase 4 homolog) (hTrm4)
Q09028	RBBP4	16.1104	15.9858	16.3302	other	not enriched	Histone-binding protein RBBP4 (Chromatin assembly factor 1 subunit C) (CAF-1 subunit C) (Chromatin assembly factor I p48 subunit) (CAF-I 48 kDa subunit) (CAF-I p48) (Nucleosome-remodeling factor subunit RBAP48) (Retinoblastoma-binding protein 4) (RBBP-4) (Retinoblastoma-binding protein p48)
Q09161	NCBP1	17.4695	17.569	16.9255	other	not enriched	Nuclear cap-binding protein subunit 1 (80 kDa nuclear cap-binding protein) (CBP80) (NCBP 80 kDa subunit)
Q09472	EP300	14.1608	14.1608	12.8767	other	not enriched	Histone acetyltransferase p300 (p300 HAT) (EC 2.3.1.48) (E1A-associated protein p300)
Q10567	AP1B1	17.1133	17.0884	16.3487	other	not enriched	AP-1 complex subunit beta-1 (Adaptor protein complex AP-1 subunit beta-1) (Adaptor-related protein complex 1 subunit beta-1) (Beta-1-adaptin) (Beta-adaptin 1) (Clathrin assembly protein complex 1 beta large chain) (Golgi adaptor HA1/AP1 adaptin beta subunit)
Q10570	CPSF1	16.014	16.037	15.6846	other	not enriched	Cleavage and polyadenylation specificity factor subunit 1 (Cleavage and polyadenylation specificity factor 160 kDa subunit) (CPSF 160 kDa subunit)
Q10713	PMPCA	17.2201	17.1791	16.4973	other	not enriched	Mitochondrial-processing peptidase subunit alpha (EC 3.4.24.64) (Alpha-MPP) (P-55)
Q12769	NUP160	16.1846	16.2205	15.4032	other	not enriched	Nuclear pore complex protein Nup160 (160 kDa nucleoporin) (Nucleoporin Nup160)
Q12788	TBL3	15.9758	16.004	15.4651	other	not enriched	Transducin beta-like protein 3 (WD repeat-containing protein SAZD)
Q12800	TFCP2	15.9065	15.8075	15.8727	other	not enriched	Alpha-globin transcription factor CP2 (SAA3 enhancer factor) (Transcription factor LSF)
Q12802	AKAP13	13.6696	13.6696	13.6643	other	not enriched	A-kinase anchor protein 13 (AKAP-13) (AKAP-Lbc) (Breast cancer nuclear receptor-binding auxiliary protein) (Guanine nucleotide exchange factor Lbc) (Human thyroid-anchoring protein 31) (Lymphoid blast crisis oncogene) (LBC oncogene) (Non-oncogenic Rho GTPase-specific GTP exchange factor) (Protein kinase A-anchoring protein 13) (PRKA13) (p47)
Q12824	SMARCB1	16.9279	16.9279	16.5509	other	not enriched	SWI/SNF-related matrix-associated actin-dependent regulator of chromatin subfamily B member 1 (BRG1-associated factor 47) (BAF47) (Integrase interactor 1 protein) (SNF5 homolog) (hSNF5)
Q12874	SF3A3	16.1108	15.9181	16.0016	other	not enriched	Splicing factor 3A subunit 3 (SF3a60) (Spliceosome-associated protein 61) (SAP 61)
Q12905	ILF2	17.9888	18.1018	18.01	other	not enriched	Interleukin enhancer-binding factor 2 (Nuclear factor of activated T-cells 45 kDa)
Q12906	ILF3	17.9223	18.1679	17.5719	other	not enriched	Interleukin enhancer-binding factor 3 (Double-stranded RNA-binding protein 76) (DRBP76) (M-phase phosphoprotein 4) (MPP4) (Nuclear factor associated with dsRNA) (NFAR) (Nuclear factor of activated T-cells 90 kDa) (NF-AT-90) (Translational control protein 80) (TCP80)
Q12912	LRMP	16.0098	15.9935	15.4985	other	not enriched	Lymphoid-restricted membrane protein (Protein Jaw1) [Cleaved into: Processed lymphoid-restricted membrane protein]
Q12931	TRAP1	16.8119	16.9044	16.318	other	not enriched	Heat shock protein 75 kDa, mitochondrial (HSP 75) (TNFR-associated protein 1) (Tumor necrosis factor type 1 receptor-associated protein) (TRAP-1)
Q12965	MYO1E	17.7532	17.7532	17.3531	other	not enriched	Unconventional myosin-Ie (Myosin-Ic) (Unconventional myosin 1E)
Q12972	PPP1R8	16.4106	15.9539	16.7234	other	not enriched	Nuclear inhibitor of protein phosphatase 1 (NIPP-1) (Protein phosphatase 1 regulatory inhibitor subunit 8) [Includes: Activator of RNA decay (EC 3.1.4.-) (ARD-1)]
Q12979	ABR	16.1359	16.1359	16.1673	other	not enriched	Active breakpoint cluster region-related protein
Q13043	STK4	16.4652	16.4652	16.3661	other	not enriched	Serine/threonine-protein kinase 4 (EC 2.7.11.1) (Mammalian STE20-like protein kinase 1) (MST-1) (STE20-like kinase MST1) (Serine/threonine-protein kinase Krs-2) [Cleaved into: Serine/threonine-protein kinase 4 37kDa subunit (MST1/N); Serine/threonine-protein kinase 4 18kDa subunit (MST1/C)]
Q13057	COASY	16.6463	16.6463	16.1764	other	not enriched	Bifunctional coenzyme A synthase (CoA synthase) (NBP) (POV-2) [Includes: Phosphopantetheine adenylyltransferase (EC 2.7.7.3) (Dephospho-CoA pyrophosphorylase) (Pantetheine-phosphate adenylyltransferase) (PPAT); Dephospho-CoA kinase (DPCK) (EC 2.7.1.24) (Dephosphocoenzyme A kinase) (DPCOAK)]
Q13085	ACACA	17.1574	17.0579	17.7685	other	not enriched	Acetyl-CoA carboxylase 1 (ACC1) (EC 6.4.1.2) (ACC-alpha) [Includes: Biotin carboxylase (EC 6.3.4.14)]
Q13098	GPS1	15.4377	15.4377	15.3789	other	not enriched	COP9 signalosome complex subunit 1 (SGN1) (Signalosome subunit 1) (G protein pathway suppressor 1) (GPS-1) (JAB1-containing signalosome subunit 1) (Protein MFH)
Q13123	IK	15.4719	15.5564	15.3816	other	not enriched	Protein Red (Cytokine IK) (IK factor) (Protein RER)
Q13126	MTAP	16.1158	16.239	16.6728	other	not enriched	S-methyl-5'-thioadenosine phosphorylase (EC 2.4.2.28) (5'-methylthioadenosine phosphorylase) (MTA phosphorylase) (MTAP) (MTAPase)
Q13131	PRKAA1	16.2324	16.3207	15.7155	other	not enriched	5'-AMP-activated protein kinase catalytic subunit alpha-1 (AMPK subunit alpha-1) (EC 2.7.11.1) (Acetyl-CoA carboxylase kinase) (ACACA kinase) (EC 2.7.11.27) (Hydroxymethylglutaryl-CoA reductase kinase) (HMGCR kinase) (EC 2.7.11.31) (Tau-protein kinase PRKAA1) (EC 2.7.11.26)
Q13144	EIF2B5	18.2122	18.2122	17.9983	other	not enriched	Translation initiation factor eIF-2B subunit epsilon (eIF-2B GDP-GTP exchange factor subunit epsilon)
Q13148	TARDBP	16.441	16.5346	16.2735	other	not enriched	TAR DNA-binding protein 43 (TDP-43)
Q13151	HNRNPA0	18.7523	18.6366	18.5044	other	not enriched	Heterogeneous nuclear ribonucleoprotein A0 (hnRNP A0)
Q13155	AIMP2	16.9933	17.1079	16.4527	other	not enriched	Aminoacyl tRNA synthase complex-interacting multifunctional protein 2 (Multisynthase complex auxiliary component p38) (Protein JTV-1)
Q13177	PAK2	16.939	16.939	16.5099	other	not enriched	Serine/threonine-protein kinase PAK 2 (EC 2.7.11.1) (Gamma-PAK) (PAK65) (S6/H4 kinase) (p21-activated kinase 2) (PAK-2) (p58) [Cleaved into: PAK-2p27 (p27); PAK-2p34 (p34) (C-t-PAK2)]
Q13185	CBX3	16.908	16.908	16.9444	other	not enriched	Chromobox protein homolog 3 (HECH) (Heterochromatin protein 1 homolog gamma) (HP1 gamma) (Modifier 2 protein)
Q13200	PSMD2	16.6275	16.6181	16.1979	other	not enriched	26S proteasome non-ATPase regulatory subunit 2 (26S proteasome regulatory subunit RPN1) (26S proteasome regulatory subunit S2) (26S proteasome subunit p97) (Protein 55.11) (Tumor necrosis factor type 1 receptor-associated protein 2)
Q13242	SRSF9	16.328	16.3144	16.2893	other	not enriched	Serine/arginine-rich splicing factor 9 (Pre-mRNA-splicing factor SRp30C) (Splicing factor, arginine/serine-rich 9)
Q13243	SRSF5	16.8584	16.7697	17.034	other	not enriched	Serine/arginine-rich splicing factor 5 (Delayed-early protein HRS) (Pre-mRNA-splicing factor SRP40) (Splicing factor, arginine/serine-rich 5)
Q13263	TRIM28	17.5837	17.5305	17.646	other	not enriched	Transcription intermediary factor 1-beta (TIF1-beta) (E3 SUMO-protein ligase TRIM28) (EC 6.3.2.-) (KRAB-associated protein 1) (KAP-1) (KRAB-interacting protein 1) (KRIP-1) (Nuclear corepressor KAP-1) (RING finger protein 96) (Tripartite motif-containing protein 28)
Q13283	G3BP1	16.7309	16.7309	16.0287	other	not enriched	Ras GTPase-activating protein-binding protein 1 (G3BP-1) (EC 3.6.4.12) (EC 3.6.4.13) (ATP-dependent DNA helicase VIII) (hDH VIII) (GAP SH3 domain-binding protein 1)
Q13310	PABPC4	16.886	16.8807	16.6374	other	not enriched	Polyadenylate-binding protein 4 (PABP-4) (Poly(A)-binding protein 4) (Activated-platelet protein 1) (APP-1) (Inducible poly(A)-binding protein) (iPABP)
Q13315	ATM	15.4518	15.4518	14.9378	other	not enriched	Serine-protein kinase ATM (EC 2.7.11.1) (Ataxia telangiectasia mutated) (A-T mutated)
Q13330	MTA1	15.6015	15.6015	14.8227	other	not enriched	Metastasis-associated protein MTA1
Q13347	EIF3I	15.8202	15.8008	15.9755	other	not enriched	Eukaryotic translation initiation factor 3 subunit I (eIF3i) (Eukaryotic translation initiation factor 3 subunit 2) (TGF-beta receptor-interacting protein 1) (TRIP-1) (eIF-3-beta) (eIF3 p36)
Q13363	CTBP1	16.5241	16.5241	16.1822	other	not enriched	C-terminal-binding protein 1 (CtBP1) (EC 1.1.1.-)
Q13404	UBE2V1	15.9263	15.968	15.8684	other	not enriched	Ubiquitin-conjugating enzyme E2 variant 1 (UEV-1) (CROC-1) (TRAF6-regulated IKK activator 1 beta Uev1A)
Q13422	IKZF1	15.9898	15.9898	15.7689	other	not enriched	DNA-binding protein Ikaros (Ikaros family zinc finger protein 1) (Lymphoid transcription factor LyF-1)
Q13423	NNT	16.6913	16.6913	16.2016	other	not enriched	NAD(P) transhydrogenase, mitochondrial (EC 1.6.1.2) (Nicotinamide nucleotide transhydrogenase) (Pyridine nucleotide transhydrogenase)
Q13427	PPIG	14.8555	14.8555	15.8073	other	not enriched	Peptidyl-prolyl cis-trans isomerase G (PPIase G) (Peptidyl-prolyl isomerase G) (EC 5.2.1.8) (CASP10) (Clk-associating RS-cyclophilin) (CARS-Cyp) (CARS-cyclophilin) (SR-cyclophilin) (SR-cyp) (SRcyp) (Cyclophilin G) (Rotamase G)
Q13428	TCOF1	16.1789	15.702	15.9337	other	not enriched	Treacle protein (Treacher Collins syndrome protein)
Q13435	SF3B2	16.5915	16.6502	15.9556	other	not enriched	Splicing factor 3B subunit 2 (Pre-mRNA-splicing factor SF3b 145 kDa subunit) (SF3b145) (SF3b150) (Spliceosome-associated protein 145) (SAP 145)
Q13451	FKBP5	17.0255	17.0255	17.1509	other	not enriched	Peptidyl-prolyl cis-trans isomerase FKBP5 (PPIase FKBP5) (EC 5.2.1.8) (51 kDa FK506-binding protein) (51 kDa FKBP) (FKBP-51) (54 kDa progesterone receptor-associated immunophilin) (Androgen-regulated protein 6) (FF1 antigen) (FK506-binding protein 5) (FKBP-5) (FKBP54) (p54) (HSP90-binding immunophilin) (Rotamase)
Q13459	MYO9B	14.0769	14.0769	13.6835	other	not enriched	Unconventional myosin-IXb (Unconventional myosin-9b)
Q13464	ROCK1	15.4193	15.4193	15.1716	other	not enriched	Rho-associated protein kinase 1 (EC 2.7.11.1) (Renal carcinoma antigen NY-REN-35) (Rho-associated, coiled-coil-containing protein kinase 1) (Rho-associated, coiled-coil-containing protein kinase I) (ROCK-I) (p160 ROCK-1) (p160ROCK)
Q13492	PICALM	15.3881	15.429	15.3277	other	not enriched	Phosphatidylinositol-binding clathrin assembly protein (Clathrin assembly lymphoid myeloid leukemia protein)
Q13523	PRPF4B	14.6762	14.6762	14.8692	other	not enriched	Serine/threonine-protein kinase PRP4 homolog (EC 2.7.11.1) (PRP4 kinase) (PRP4 pre-mRNA-processing factor 4 homolog)
Q13547	HDAC1	17.8987	17.8672	17.9145	other	not enriched	Histone deacetylase 1 (HD1) (EC 3.5.1.98)
Q13557	CAMK2D	15.8784	15.8784	15.306	other	not enriched	Calcium/calmodulin-dependent protein kinase type II subunit delta (CaM kinase II subunit delta) (CaMK-II subunit delta) (EC 2.7.11.17)
Q13564	NAE1	16.2656	16.502	16.1225	other	not enriched	NEDD8-activating enzyme E1 regulatory subunit (Amyloid beta precursor protein-binding protein 1, 59 kDa) (APP-BP1) (Amyloid protein-binding protein 1) (Proto-oncogene protein 1)
Q13573	SNW1	16.2804	16.2804	15.9993	other	not enriched	SNW domain-containing protein 1 (Nuclear protein SkiP) (Nuclear receptor coactivator NCoA-62) (Ski-interacting protein)
Q13588	GRAP	15.1243	14.6605	15.7177	other	not enriched	GRB2-related adapter protein
Q13595	TRA2A	16.104	16.0437	16.4451	other	not enriched	Transformer-2 protein homolog alpha (TRA-2 alpha) (TRA2-alpha) (Transformer-2 protein homolog A)
Q13601	KRR1	15.6565	15.4204	15.1761	other	not enriched	KRR1 small subunit processome component homolog (HIV-1 Rev-binding protein 2) (KRR-R motif-containing protein 1) (Rev-interacting protein 1) (Rip-1)
Q13616	CUL1	13.9463	14.0976	14.2489	other	not enriched	Cullin-1 (CUL-1)
Q13618	CUL3	13.9187	13.7598	12.0128	other	not enriched	Cullin-3 (CUL-3)
Q13619	CUL4A	15.1008	15.1008	15.2617	other	not enriched	Cullin-4A (CUL-4A)
Q13630	TSTA3	16.3014	16.52	16.0349	other	not enriched	GDP-L-fucose synthase (EC 1.1.1.271) (GDP-4-keto-6-deoxy-D-mannose-3,5-epimerase-4-reductase) (Protein FX) (Red cell NADP(H)-binding protein) (Short-chain dehydrogenase/reductase family 4E member 1)
Q13813	SPTAN1	16.244	16.3575	16.4952	other	not enriched	Spectrin alpha chain, non-erythrocytic 1 (Alpha-II spectrin) (Fodrin alpha chain) (Spectrin, non-erythroid alpha subunit)
Q13823	GNL2	16.6836	16.7347	16.7014	other	not enriched	Nucleolar GTP-binding protein 2 (Autoantigen NGP-1)
Q13835	PKP1	15.6088	15.6088	16.8364	other	not enriched	Plakophilin-1 (Band 6 protein) (B6P)
Q13838	DDX39B	16.5038	16.5038	16.3056	other	not enriched	Spliceosome RNA helicase DDX39B (EC 3.6.4.13) (56 kDa U2AF65-associated protein) (ATP-dependent RNA helicase p47) (DEAD box protein UAP56) (HLA-B-associated transcript 1 protein)
Q13895	BYSL	15.7442	15.7442	15.4458	other	not enriched	Bystin
Q13951	CBFB	15.0326	14.9588	15.2707	other	not enriched	Core-binding factor subunit beta (CBF-beta) (Polyomavirus enhancer-binding protein 2 beta subunit) (PEA2-beta) (PEBP2-beta) (SL3-3 enhancer factor 1 subunit beta) (SL3/AKV core-binding factor beta subunit)
Q14008	CKAP5	15.4121	15.7892	15.9456	other	not enriched	Cytoskeleton-associated protein 5 (Colonic and hepatic tumor overexpressed gene protein) (Ch-TOG)
Q14019	COTL1	16.8371	16.7794	16.9452	other	not enriched	Coactosin-like protein
Q14103	HNRNPD	17.5144	17.5144	17.5451	other	not enriched	Heterogeneous nuclear ribonucleoprotein D0 (hnRNP D0) (AU-rich element RNA-binding protein 1)
Q14137	BOP1	16.4409	16.4409	16.065	other	not enriched	Ribosome biogenesis protein BOP1 (Block of proliferation 1 protein)
Q14141	2006-09-01	16.6158	16.6143	16.8686	other	not enriched	Septin-6
Q14151	SAFB2	16.5584	16.31	16.0044	other	not enriched	Scaffold attachment factor B2 (SAF-B2)
Q14152	EIF3A	16.0917	16.0327	15.7135	other	not enriched	Eukaryotic translation initiation factor 3 subunit A (eIF3a) (Eukaryotic translation initiation factor 3 subunit 10) (eIF-3-theta) (eIF3 p167) (eIF3 p180) (eIF3 p185)
Q14157	UBAP2L	14.9338	14.8559	14.35	other	not enriched	Ubiquitin-associated protein 2-like (Protein NICE-4)
Q14166	TTLL12	17.2394	17.2216	16.7721	other	not enriched	Tubulin--tyrosine ligase-like protein 12
Q14202	ZMYM3	17.3531	17.1027	17.7539	other	not enriched	Zinc finger MYM-type protein 3 (Zinc finger protein 261)
Q14203	DCTN1	15.7962	15.6486	15.5911	other	not enriched	Dynactin subunit 1 (150 kDa dynein-associated polypeptide) (DAP-150) (DP-150) (p135) (p150-glued)
Q14204	DYNC1H1	16.5249	16.5733	15.9697	other	not enriched	Cytoplasmic dynein 1 heavy chain 1 (Cytoplasmic dynein heavy chain 1) (Dynein heavy chain, cytosolic)
Q14232	EIF2B1	14.5776	14.5776	13.7246	other	not enriched	Translation initiation factor eIF-2B subunit alpha (eIF-2B GDP-GTP exchange factor subunit alpha)
Q14240	EIF4A2	17.0943	17.0993	17.1559	other	not enriched	Eukaryotic initiation factor 4A-II (eIF-4A-II) (eIF4A-II) (EC 3.6.4.13) (ATP-dependent RNA helicase eIF4A-2)
Q14289	PTK2B	15.6589	15.4705	15.7332	other	not enriched	Protein-tyrosine kinase 2-beta (EC 2.7.10.2) (Calcium-dependent tyrosine kinase) (CADTK) (Calcium-regulated non-receptor proline-rich tyrosine kinase) (Cell adhesion kinase beta) (CAK-beta) (CAKB) (Focal adhesion kinase 2) (FADK 2) (Proline-rich tyrosine kinase 2) (Related adhesion focal tyrosine kinase) (RAFTK)
Q14498	RBM39	16.5592	16.5592	16.7783	other	not enriched	RNA-binding protein 39 (CAPER alpha) (Hepatocellular carcinoma protein 1) (RNA-binding motif protein 39) (RNA-binding region-containing protein 2) (Splicing factor HCC1)
Q14525	KRT33B	16.5687	15.8374	16.2261	other	not enriched	Keratin, type I cuticular Ha3-II (Hair keratin, type I Ha3-II) (Keratin-33B) (K33B)
Q14534	SQLE	16.3343	16.3343	16.2232	other	not enriched	Squalene monooxygenase (EC 1.14.14.17) (Squalene epoxidase) (SE)
Q14566	MCM6	16.577	16.577	16.5623	other	not enriched	DNA replication licensing factor MCM6 (EC 3.6.4.12) (p105MCM)
Q14669	TRIP12	15.3826	15.5295	14.7981	other	not enriched	E3 ubiquitin-protein ligase TRIP12 (EC 2.3.2.26) (E3 ubiquitin-protein ligase for Arf) (ULF) (HECT-type E3 ubiquitin transferase TRIP12) (Thyroid receptor-interacting protein 12) (TR-interacting protein 12) (TRIP-12)
Q14677	CLINT1	15.9796	15.8931	15.4782	other	not enriched	Clathrin interactor 1 (Clathrin-interacting protein localized in the trans-Golgi region) (Clint) (Enthoprotin) (Epsin-4) (Epsin-related protein) (EpsinR)
Q14683	SMC1A	16.3365	16.3014	16.2121	other	not enriched	Structural maintenance of chromosomes protein 1A (SMC protein 1A) (SMC-1-alpha) (SMC-1A) (Sb1.8)
Q14684	RRP1B	16.9919	16.9957	16.5992	other	not enriched	Ribosomal RNA processing protein 1 homolog B (RRP1-like protein B)
Q14690	PDCD11	15.4151	15.4151	14.9225	other	not enriched	Protein RRP5 homolog (NF-kappa-B-binding protein) (NFBP) (Programmed cell death protein 11)
Q14692	BMS1	16.8796	16.8796	16.6513	other	not enriched	Ribosome biogenesis protein BMS1 homolog (Ribosome assembly protein BMS1 homolog)
Q14694	USP10	16.4976	16.5384	16.1221	other	not enriched	Ubiquitin carboxyl-terminal hydrolase 10 (EC 3.4.19.12) (Deubiquitinating enzyme 10) (Ubiquitin thioesterase 10) (Ubiquitin-specific-processing protease 10)
Q14697	GANAB	15.6739	15.9606	15.3667	other	not enriched	Neutral alpha-glucosidase AB (EC 3.2.1.84) (Alpha-glucosidase 2) (Glucosidase II subunit alpha)
Q14699	RFTN1	17.3973	17.3383	17.4038	other	not enriched	Raftlin (Cell migration-inducing gene 2 protein) (Raft-linking protein)
Q14738	PPP2R5D	16.0116	16.0116	15.2583	other	not enriched	Serine/threonine-protein phosphatase 2A 56 kDa regulatory subunit delta isoform (PP2A B subunit isoform B'-delta) (PP2A B subunit isoform B56-delta) (PP2A B subunit isoform PR61-delta) (PP2A B subunit isoform R5-delta)
Q14739	LBR	18.1175	18.1175	17.9096	other	not enriched	Lamin-B receptor (Integral nuclear envelope inner membrane protein) (LMN2R)
Q14807	KIF22	16.4849	16.3944	16.2778	other	not enriched	Kinesin-like protein KIF22 (Kinesin-like DNA-binding protein) (Kinesin-like protein 4)
Q14839	CHD4	16.4088	16.4104	16.3401	other	not enriched	Chromodomain-helicase-DNA-binding protein 4 (CHD-4) (EC 3.6.4.12) (ATP-dependent helicase CHD4) (Mi-2 autoantigen 218 kDa protein) (Mi2-beta)
Q14847	LASP1	15.8238	15.493	15.7563	other	not enriched	LIM and SH3 domain protein 1 (LASP-1) (Metastatic lymph node gene 50 protein) (MLN 50)
Q14974	KPNB1	16.9317	16.9482	16.5431	other	not enriched	Importin subunit beta-1 (Importin-90) (Karyopherin subunit beta-1) (Nuclear factor p97) (Pore targeting complex 97 kDa subunit) (PTAC97)
Q14980	NUMA1	16.8525	16.8525	16.6763	other	not enriched	Nuclear mitotic apparatus protein 1 (NuMA protein) (Nuclear matrix protein-22) (NMP-22) (SP-H antigen)
Q14997	PSME4	15.8574	16.028	15.5104	other	not enriched	Proteasome activator complex subunit 4 (Proteasome activator PA200)
Q15008	PSMD6	16.5035	16.4682	16.2507	other	not enriched	26S proteasome non-ATPase regulatory subunit 6 (26S proteasome regulatory subunit RPN7) (26S proteasome regulatory subunit S10) (Breast cancer-associated protein SGA-113M) (Phosphonoformate immuno-associated protein 4) (Proteasome regulatory particle subunit p44S10) (p42A)
Q15018	FAM175B	15.4814	15.4814	15.1526	other	not enriched	BRISC complex subunit Abro1 (Abraxas brother protein 1) (Protein FAM175B)
Q15019	2002-09-01	16.6899	16.5015	16.7441	other	not enriched	Septin-2 (Neural precursor cell expressed developmentally down-regulated protein 5) (NEDD-5)
Q15020	SART3	16.6654	16.5959	16.5972	other	not enriched	Squamous cell carcinoma antigen recognized by T-cells 3 (SART-3) (Tat-interacting protein of 110 kDa) (Tip110) (p110 nuclear RNA-binding protein)
Q15021	NCAPD2	15.5426	15.8052	15.873	other	not enriched	Condensin complex subunit 1 (Chromosome condensation-related SMC-associated protein 1) (Chromosome-associated protein D2) (hCAP-D2) (Non-SMC condensin I complex subunit D2) (XCAP-D2 homolog)
Q15027	ACAP1	15.2279	14.7058	15.2591	other	not enriched	Arf-GAP with coiled-coil, ANK repeat and PH domain-containing protein 1 (Centaurin-beta-1) (Cnt-b1)
Q15029	EFTUD2	16.8659	16.8659	16.7643	other	not enriched	116 kDa U5 small nuclear ribonucleoprotein component (Elongation factor Tu GTP-binding domain-containing protein 2) (SNU114 homolog) (hSNU114) (U5 snRNP-specific protein, 116 kDa) (U5-116 kDa)
Q15031	LARS2	16.1766	16.2522	16.0812	other	not enriched	Probable leucine--tRNA ligase, mitochondrial (EC 6.1.1.4) (Leucyl-tRNA synthetase) (LeuRS)
Q15042	RAB3GAP1	16.0535	16.0535	15.8291	other	not enriched	Rab3 GTPase-activating protein catalytic subunit (RAB3 GTPase-activating protein 130 kDa subunit) (Rab3-GAP p130) (Rab3-GAP)
Q15046	KARS	16.3556	16.3284	16.4458	other	not enriched	Lysine--tRNA ligase (EC 6.1.1.6) (Lysyl-tRNA synthetase) (LysRS)
Q15050	RRS1	16.7524	16.732	16.6313	other	not enriched	Ribosome biogenesis regulatory protein homolog
Q15061	WDR43	16.2604	16.4058	17.0306	other	not enriched	WD repeat-containing protein 43 (U3 small nucleolar RNA-associated protein 5 homolog)
Q15084	PDIA6	16.2611	16.4016	15.9755	other	not enriched	Protein disulfide-isomerase A6 (EC 5.3.4.1) (Endoplasmic reticulum protein 5) (ER protein 5) (ERp5) (Protein disulfide isomerase P5) (Thioredoxin domain-containing protein 7)
Q15102	PAFAH1B3	15.6093	15.6093	15.35	other	not enriched	Platelet-activating factor acetylhydrolase IB subunit gamma (EC 3.1.1.47) (PAF acetylhydrolase 29 kDa subunit) (PAF-AH 29 kDa subunit) (PAF-AH subunit gamma) (PAFAH subunit gamma)
Q15118	PDK1	15.9547	15.9547	15.5276	other	not enriched	[Pyruvate dehydrogenase (acetyl-transferring)] kinase isozyme 1, mitochondrial (EC 2.7.11.2) (Pyruvate dehydrogenase kinase isoform 1) (PDH kinase 1)
Q15126	PMVK	16.0795	15.9111	16.0769	other	not enriched	Phosphomevalonate kinase (PMKase) (hPMK) (EC 2.7.4.2)
Q15181	PPA1	17.3598	17.3598	17.4615	other	not enriched	Inorganic pyrophosphatase (EC 3.6.1.1) (Pyrophosphate phospho-hydrolase) (PPase)
Q15185	PTGES3	17.8847	17.8847	18.1068	other	not enriched	Prostaglandin E synthase 3 (EC 5.3.99.3) (Cytosolic prostaglandin E2 synthase) (cPGES) (Hsp90 co-chaperone) (Progesterone receptor complex p23) (Telomerase-binding protein p23)
Q15233	NONO	17.6247	17.6247	17.8701	other	not enriched	Non-POU domain-containing octamer-binding protein (NonO protein) (54 kDa nuclear RNA- and DNA-binding protein) (55 kDa nuclear protein) (DNA-binding p52/p100 complex, 52 kDa subunit) (NMT55) (p54(nrb)) (p54nrb)
Q15269	PWP2	16.0452	16.0473	16.2598	other	not enriched	Periodic tryptophan protein 2 homolog
Q15286	RAB35	17.159	17.159	16.844	other	not enriched	Ras-related protein Rab-35 (GTP-binding protein RAY) (Ras-related protein Rab-1C)
Q15287	RNPS1	16.4231	16.2102	15.9391	other	not enriched	RNA-binding protein with serine-rich domain 1 (SR-related protein LDC2)
Q15306	IRF4	16.544	16.5781	16.1043	other	not enriched	Interferon regulatory factor 4 (IRF-4) (Lymphocyte-specific interferon regulatory factor) (LSIRF) (Multiple myeloma oncogene 1) (NF-EM5)
Q15365	PCBP1	18.8232	18.8232	19.0607	other	not enriched	Poly(rC)-binding protein 1 (Alpha-CP1) (Heterogeneous nuclear ribonucleoprotein E1) (hnRNP E1) (Nucleic acid-binding protein SUB2.3)
Q15366	PCBP2	17.8026	17.9226	17.847	other	not enriched	Poly(rC)-binding protein 2 (Alpha-CP2) (Heterogeneous nuclear ribonucleoprotein E2) (hnRNP E2)
Q15369	TCEB1	15.7416	15.7453	16.2893	other	not enriched	Transcription elongation factor B polypeptide 1 (Elongin 15 kDa subunit) (Elongin-C) (EloC) (RNA polymerase II transcription factor SIII subunit C) (SIII p15)
Q15370	TCEB2	15.7992	15.7992	15.725	other	not enriched	Transcription elongation factor B polypeptide 2 (Elongin 18 kDa subunit) (Elongin-B) (EloB) (RNA polymerase II transcription factor SIII subunit B) (SIII p18)
Q15393	SF3B3	16.1504	16.1504	16.6128	other	not enriched	Splicing factor 3B subunit 3 (Pre-mRNA-splicing factor SF3b 130 kDa subunit) (SF3b130) (STAF130) (Spliceosome-associated protein 130) (SAP 130)
Q15397	PUM3	16.1861	15.9506	16.4819	other	not enriched	Pumilio homolog 3 (HBV X-transactivated gene 5 protein) (HBV XAg-transactivated protein 5) (Minor histocompatibility antigen HA-8) (HLA-HA8)
Q15418	RPS6KA1	16.1929	16.1929	15.5077	other	not enriched	Ribosomal protein S6 kinase alpha-1 (S6K-alpha-1) (EC 2.7.11.1) (90 kDa ribosomal protein S6 kinase 1) (p90-RSK 1) (p90RSK1) (p90S6K) (MAP kinase-activated protein kinase 1a) (MAPK-activated protein kinase 1a) (MAPKAP kinase 1a) (MAPKAPK-1a) (Ribosomal S6 kinase 1) (RSK-1)
Q15424	SAFB	16.9498	16.9498	16.6497	other	not enriched	Scaffold attachment factor B1 (SAF-B) (SAF-B1) (HSP27 estrogen response element-TATA box-binding protein) (HSP27 ERE-TATA-binding protein)
Q15428	SF3A2	15.7506	15.7977	17.0426	other	not enriched	Splicing factor 3A subunit 2 (SF3a66) (Spliceosome-associated protein 62) (SAP 62)
Q15435	PPP1R7	15.8547	15.7413	15.6216	other	not enriched	Protein phosphatase 1 regulatory subunit 7 (Protein phosphatase 1 regulatory subunit 22)
Q15436	SEC23A	16.3899	16.2823	15.841	other	not enriched	Protein transport protein Sec23A (SEC23-related protein A)
Q15437	SEC23B	15.2542	15.5215	15.2124	other	not enriched	Protein transport protein Sec23B (SEC23-related protein B)
Q15459	SF3A1	16.9295	16.9332	16.7939	other	not enriched	Splicing factor 3A subunit 1 (SF3a120) (Spliceosome-associated protein 114) (SAP 114)
Q15477	SKIV2L	16.2685	16.3743	15.6432	other	not enriched	Helicase SKI2W (Ski2) (EC 3.6.4.-) (Helicase-like protein) (HLP)
Q15517	CDSN	17.4749	17.4749	18.4463	other	not enriched	Corneodesmosin (S protein)
Q15555	MAPRE2	15.0515	15.0515	14.9582	other	not enriched	Microtubule-associated protein RP/EB family member 2 (APC-binding protein EB2) (End-binding protein 2) (EB2)
Q15629	TRAM1	15.7667	15.9132	15.4101	other	not enriched	Translocating chain-associated membrane protein 1
Q15637	SF1	15.9699	15.9911	15.5114	other	not enriched	Splicing factor 1 (Mammalian branch point-binding protein) (BBP) (mBBP) (Transcription factor ZFM1) (Zinc finger gene in MEN1 locus) (Zinc finger protein 162)
Q15691	MAPRE1	16.6281	16.6281	16.5785	other	not enriched	Microtubule-associated protein RP/EB family member 1 (APC-binding protein EB1) (End-binding protein 1) (EB1)
Q15717	ELAVL1	16.8503	16.8503	16.6265	other	not enriched	ELAV-like protein 1 (Hu-antigen R) (HuR)
Q15738	NSDHL	16.0637	16.0637	15.9771	other	not enriched	Sterol-4-alpha-carboxylate 3-dehydrogenase, decarboxylating (EC 1.1.1.170) (Protein H105e3)
Q15771	RAB30	16.1932	16.1932	15.5732	other	not enriched	Ras-related protein Rab-30
Q15833	STXBP2	15.3324	15.2531	14.6293	other	not enriched	Syntaxin-binding protein 2 (Protein unc-18 homolog 2) (Unc18-2) (Protein unc-18 homolog B) (Unc-18B)
Q15843	NEDD8	16.4389	16.4389	15.6246	other	not enriched	NEDD8 (Neddylin) (Neural precursor cell expressed developmentally down-regulated protein 8) (NEDD-8) (Ubiquitin-like protein Nedd8)
Q15907	RAB11B	17.3185	17.3529	17.1197	other	not enriched	Ras-related protein Rab-11B (GTP-binding protein YPT3)
Q16181	2007-09-01	17.2617	17.1933	17.2645	other	not enriched	Septin-7 (CDC10 protein homolog)
Q16186	ADRM1	16.1143	16.0336	16.2079	other	not enriched	Proteasomal ubiquitin receptor ADRM1 (110 kDa cell membrane glycoprotein) (Gp110) (Adhesion-regulating molecule 1) (ARM-1) (Proteasome regulatory particle non-ATPase 13) (hRpn13) (Rpn13 homolog)
Q16539	MAPK14	14.6506	14.6506	14.8352	other	not enriched	Mitogen-activated protein kinase 14 (MAP kinase 14) (MAPK 14) (EC 2.7.11.24) (Cytokine suppressive anti-inflammatory drug-binding protein) (CSAID-binding protein) (CSBP) (MAP kinase MXI2) (MAX-interacting protein 2) (Mitogen-activated protein kinase p38 alpha) (MAP kinase p38 alpha) (Stress-activated protein kinase 2a) (SAPK2a)
Q16540	MRPL23	14.982	14.982	13.7153	other	not enriched	39S ribosomal protein L23, mitochondrial (L23mt) (MRP-L23) (L23 mitochondrial-related protein) (Ribosomal protein L23-like)
Q16543	CDC37	16.5858	16.5858	17.0586	other	not enriched	Hsp90 co-chaperone Cdc37 (Hsp90 chaperone protein kinase-targeting subunit) (p50Cdc37) [Cleaved into: Hsp90 co-chaperone Cdc37, N-terminally processed]
Q16555	DPYSL2	16.636	16.6015	16.1142	other	not enriched	Dihydropyrimidinase-related protein 2 (DRP-2) (Collapsin response mediator protein 2) (CRMP-2) (N2A3) (Unc-33-like phosphoprotein 2) (ULIP-2)
Q16576	RBBP7	17.1395	17.1395	17.3159	other	not enriched	Histone-binding protein RBBP7 (Histone acetyltransferase type B subunit 2) (Nucleosome-remodeling factor subunit RBAP46) (Retinoblastoma-binding protein 7) (RBBP-7) (Retinoblastoma-binding protein p46)
Q16629	SRSF7	17.7754	17.6913	18.1456	other	not enriched	Serine/arginine-rich splicing factor 7 (Splicing factor 9G8) (Splicing factor, arginine/serine-rich 7)
Q16630	CPSF6	16.6602	16.5394	15.8875	other	not enriched	Cleavage and polyadenylation specificity factor subunit 6 (Cleavage and polyadenylation specificity factor 68 kDa subunit) (CFIm68) (CPSF 68 kDa subunit) (Pre-mRNA cleavage factor Im 68 kDa subunit) (Protein HPBRII-4/7)
Q16643	DBN1	15.8098	15.7717	15.6615	other	not enriched	Drebrin (Developmentally-regulated brain protein)
Q16666	IFI16	17.6035	17.6035	17.3222	other	not enriched	Gamma-interferon-inducible protein 16 (Ifi-16) (Interferon-inducible myeloid differentiation transcriptional activator)
Q16698	DECR1	18.6927	18.6927	18.462	other	not enriched	2,4-dienoyl-CoA reductase, mitochondrial (EC 1.3.1.34) (2,4-dienoyl-CoA reductase [NADPH]) (4-enoyl-CoA reductase [NADPH]) (Short chain dehydrogenase/reductase family 18C member 1)
Q16740	CLPP	16.3389	16.3389	15.3322	other	not enriched	ATP-dependent Clp protease proteolytic subunit, mitochondrial (EC 3.4.21.92) (Endopeptidase Clp)
Q16795	NDUFA9	16.7242	16.7242	16.5104	other	not enriched	NADH dehydrogenase [ubiquinone] 1 alpha subcomplex subunit 9, mitochondrial (Complex I-39kD) (CI-39kD) (NADH-ubiquinone oxidoreductase 39 kDa subunit)
Q16822	PCK2	15.5214	15.7587	15.4526	other	not enriched	Phosphoenolpyruvate carboxykinase [GTP], mitochondrial (PEPCK-M) (EC 4.1.1.32)
Q16836	HADH	16.1985	16.1366	15.8563	other	not enriched	Hydroxyacyl-coenzyme A dehydrogenase, mitochondrial (HCDH) (EC 1.1.1.35) (Medium and short-chain L-3-hydroxyacyl-coenzyme A dehydrogenase) (Short-chain 3-hydroxyacyl-CoA dehydrogenase)
Q16850	CYP51A1	16.9458	17.0094	16.5184	other	not enriched	Lanosterol 14-alpha demethylase (LDM) (EC 1.14.13.70) (CYPLI) (Cytochrome P450 51A1) (Cytochrome P450-14DM) (Cytochrome P45014DM) (Cytochrome P450LI) (Sterol 14-alpha demethylase)
Q16851	UGP2	16.9842	16.9905	16.2571	other	not enriched	UTP--glucose-1-phosphate uridylyltransferase (EC 2.7.7.9) (UDP-glucose pyrophosphorylase) (UDPGP) (UGPase)
Q16891	IMMT	15.9001	15.9001	16.1167	other	not enriched	MICOS complex subunit MIC60 (Cell proliferation-inducing gene 4/52 protein) (Mitochondrial inner membrane protein) (Mitofilin) (p87/89)
Q1KMD3	HNRNPUL2	17.9738	17.9738	17.7994	other	not enriched	Heterogeneous nuclear ribonucleoprotein U-like protein 2 (Scaffold-attachment factor A2) (SAF-A2)
Q29RF7	PDS5A	15.8637	15.8637	15.6282	other	not enriched	Sister chromatid cohesion protein PDS5 homolog A (Cell proliferation-inducing gene 54 protein) (Sister chromatid cohesion protein 112) (SCC-112)
Q2NL82	TSR1	17.016	17.016	16.5705	other	not enriched	Pre-rRNA-processing protein TSR1 homolog
Q2TAL8	QRICH1	14.8035	13.442	14.7902	other	not enriched	Glutamine-rich protein 1
Q3ZCQ8	TIMM50	16.296	16.2185	15.6431	other	not enriched	Mitochondrial import inner membrane translocase subunit TIM50
Q49A26	GLYR1	16.0378	16.0378	15.4389	other	not enriched	Putative oxidoreductase GLYR1 (EC 1.-.-.-) (3-hydroxyisobutyrate dehydrogenase-like protein) (Cytokine-like nuclear factor N-PAC) (Glyoxylate reductase 1 homolog) (Nuclear protein NP60) (Nuclear protein of 60 kDa)
Q4G0J3	LARP7	15.3664	15.2589	15.3253	other	not enriched	La-related protein 7 (La ribonucleoprotein domain family member 7) (P-TEFb-interaction protein for 7SK stability) (PIP7S)
Q4G176	ACSF3	16.6397	16.642	16.0997	other	not enriched	Acyl-CoA synthetase family member 3, mitochondrial (EC 6.2.1.-)
Q53EL6	PDCD4	16.916	17.0034	17.0602	other	not enriched	Programmed cell death protein 4 (Neoplastic transformation inhibitor protein) (Nuclear antigen H731-like) (Protein 197/15a)
Q53GQ0	HSD17B12	16.8845	16.8592	16.3579	other	not enriched	Very-long-chain 3-oxoacyl-CoA reductase (EC 1.1.1.330) (17-beta-hydroxysteroid dehydrogenase 12) (17-beta-HSD 12) (3-ketoacyl-CoA reductase) (KAR) (Estradiol 17-beta-dehydrogenase 12) (EC 1.1.1.62) (Short chain dehydrogenase/reductase family 12C member 1)
Q53GS9	USP39	15.2346	15.3203	14.339	other	not enriched	U4/U6.U5 tri-snRNP-associated protein 2 (Inactive ubiquitin-specific peptidase 39) (SAD1 homolog) (U4/U6.U5 tri-snRNP-associated 65 kDa protein) (65K)
Q53H12	AGK	15.3509	15.5266	14.8126	other	not enriched	Acylglycerol kinase, mitochondrial (hAGK) (EC 2.7.1.107) (EC 2.7.1.94) (Multiple substrate lipid kinase) (HsMuLK) (MuLK) (Multi-substrate lipid kinase)
Q53H96	PYCRL	16.3344	16.2578	15.7134	other	not enriched	Pyrroline-5-carboxylate reductase 3 (P5C reductase 3) (P5CR 3) (EC 1.5.1.2) (Pyrroline-5-carboxylate reductase-like protein)
Q5BJD5	TMEM41B	15.1971	15.1971	15.3055	other	not enriched	Transmembrane protein 41B
Q5D862	FLG2	15.9483	15.9483	17.0237	other	not enriched	Filaggrin-2 (FLG-2) (Intermediate filament-associated and psoriasis-susceptibility protein) (Ifapsoriasin)
Q5H9R7	PPP6R3	13.9435	13.857	13.5024	other	not enriched	Serine/threonine-protein phosphatase 6 regulatory subunit 3 (SAPS domain family member 3) (Sporulation-induced transcript 4-associated protein SAPL)
Q5JTH9	RRP12	16.8355	16.847	16.44	other	not enriched	RRP12-like protein
Q5JTZ9	AARS2	16.2041	16.1145	15.3601	other	not enriched	Alanine--tRNA ligase, mitochondrial (EC 6.1.1.7) (Alanyl-tRNA synthetase) (AlaRS)
Q5JVF3	PCID2	15.8145	15.613	15.442	other	not enriched	PCI domain-containing protein 2 (CSN12-like protein)
Q5QJE6	DNTTIP2	15.4503	15.2946	15.668	other	not enriched	Deoxynucleotidyltransferase terminal-interacting protein 2 (Estrogen receptor-binding protein) (LPTS-interacting protein 2) (LPTS-RP2) (Terminal deoxynucleotidyltransferase-interacting factor 2) (TdIF2) (TdT-interacting factor 2)
Q5SRE5	NUP188	15.6662	15.3476	14.3622	other	not enriched	Nucleoporin NUP188 homolog (hNup188)
Q5SSJ5	HP1BP3	15.3176	15.1479	15.3413	other	not enriched	Heterochromatin protein 1-binding protein 3 (Protein HP1-BP74)
Q5ST30	VARS2	16.3286	16.3286	15.3712	other	not enriched	Valine--tRNA ligase, mitochondrial (EC 6.1.1.9) (Valyl-tRNA synthetase) (ValRS) (Valyl-tRNA synthetase-like)
Q5SY16	NOL9	14.9397	14.7819	15.5081	other	not enriched	Polynucleotide 5'-hydroxyl-kinase NOL9 (EC 2.7.1.-) (Nucleolar protein 9)
Q5T1M5	FKBP15	16.0249	16.0249	15.8615	other	not enriched	FK506-binding protein 15 (FKBP-15) (133 kDa FK506-binding protein) (133 kDa FKBP) (FKBP-133) (WASP and FKBP-like) (WAFL)
Q5T4S7	UBR4	15.7831	15.1483	15.4404	other	not enriched	E3 ubiquitin-protein ligase UBR4 (EC 6.3.2.-) (600 kDa retinoblastoma protein-associated factor) (N-recognin-4) (Retinoblastoma-associated factor of 600 kDa) (RBAF600) (p600) (Zinc finger UBR1-type protein 1)
Q5T653	MRPL2	17.236	17.236	17.0011	other	not enriched	39S ribosomal protein L2, mitochondrial (L2mt) (MRP-L2)
Q5T6F2	UBAP2	16.3378	16.18	15.7427	other	not enriched	Ubiquitin-associated protein 2 (UBAP-2)
Q5T749	KPRP	17.8353	17.8353	18.9447	other	not enriched	Keratinocyte proline-rich protein (hKPRP)
Q5T750	XP32	15.4748	15.4748	16.8064	other	not enriched	Skin-specific protein 32
Q5T8P6	RBM26	16.0126	16.0126	15.5878	other	not enriched	RNA-binding protein 26 (CTCL tumor antigen se70-2) (RNA-binding motif protein 26)
Q5TBB1	RNASEH2B	15.9979	15.3356	15.9329	other	not enriched	Ribonuclease H2 subunit B (RNase H2 subunit B) (Aicardi-Goutieres syndrome 2 protein) (AGS2) (Deleted in lymphocytic leukemia 8) (Ribonuclease HI subunit B)
Q5TDH0	DDI2	21.7916	21.597	22.3209	other	not enriched	Protein DDI1 homolog 2
Q5VUA4	ZNF318	16.402	16.3625	16.1789	other	not enriched	Zinc finger protein 318 (Endocrine regulatory protein)
Q5VW32	BROX	15.7158	15.7158	14.8327	other	not enriched	BRO1 domain-containing protein BROX (BRO1 domain- and CAAX motif-containing protein)
Q5VYS8	ZCCHC6	15.9692	15.9243	13.838	other	not enriched	Terminal uridylyltransferase 7 (TUTase 7) (EC 2.7.7.52) (Zinc finger CCHC domain-containing protein 6)
Q5XKE5	KRT79	13.6293	13.4045	13.26	other	not enriched	Keratin, type II cytoskeletal 79 (Cytokeratin-79) (CK-79) (Keratin-6-like) (Keratin-6L) (Keratin-79) (K79) (Type-II keratin Kb38)
Q66PJ3	ARL6IP4	15.7589	15.3496	16.1569	other	not enriched	ADP-ribosylation factor-like protein 6-interacting protein 4 (ARL-6-interacting protein 4) (Aip-4) (HSP-975) (HSVI-binding protein) (SR-15) (SRp25) (SR-25) (Splicing factor SRrp37)
Q6DKI1	RPL7L1	16.4237	16.4524	15.6979	other	not enriched	60S ribosomal protein L7-like 1
Q6FI81	CIAPIN1	18.4894	18.4894	17.3191	other	not enriched	Anamorsin (Cytokine-induced apoptosis inhibitor 1) (Fe-S cluster assembly protein DRE2 homolog)
Q6IBS0	TWF2	16.2783	16.2783	16.9589	other	not enriched	Twinfilin-2 (A6-related protein) (hA6RP) (Protein tyrosine kinase 9-like) (Twinfilin-1-like protein)
Q6IN84	MRM1	15.1893	15.1893	14.1369	other	not enriched	rRNA methyltransferase 1, mitochondrial (EC 2.1.1.-) (16S rRNA (guanosine(1145)-2'-O)-methyltransferase) (16S rRNA [Gm1145] 2'-O-methyltransferase)
Q6IN85	PPP4R3A	15.5824	15.6278	15.1185	other	not enriched	Serine/threonine-protein phosphatase 4 regulatory subunit 3A (SMEK homolog 1)
Q6K0P9	PYHIN1	16.9676	16.9676	16.2143	other	not enriched	Pyrin and HIN domain-containing protein 1 (Interferon-inducible protein X)
Q6KB66	KRT80	15.5265	15.5265	16.4445	other	not enriched	Keratin, type II cytoskeletal 80 (Cytokeratin-80) (CK-80) (Keratin-80) (K80) (Type-II keratin Kb20)
Q6KC79	NIPBL	17.6828	17.41	18.8391	other	not enriched	Nipped-B-like protein (Delangin) (SCC2 homolog)
Q6L8Q7	PDE12	15.7854	15.7854	15.5303	other	not enriched	2',5'-phosphodiesterase 12 (2'-PDE) (2-PDE) (EC 3.1.4.-) (Mitochondrial deadenylase) (EC 3.1.13.4)
Q6P1J9	CDC73	15.541	15.5434	14.8926	other	not enriched	Parafibromin (Cell division cycle protein 73 homolog) (Hyperparathyroidism 2 protein)
Q6P2E9	EDC4	15.1287	15.1287	15.3084	other	not enriched	Enhancer of mRNA-decapping protein 4 (Autoantigen Ge-1) (Autoantigen RCD-8) (Human enhancer of decapping large subunit) (Hedls)
Q6P2Q9	PRPF8	17.1927	17.2696	16.8914	other	not enriched	Pre-mRNA-processing-splicing factor 8 (220 kDa U5 snRNP-specific protein) (PRP8 homolog) (Splicing factor Prp8) (p220)
Q6P6C2	ALKBH5	16.6507	16.6507	16.3599	other	not enriched	RNA demethylase ALKBH5 (EC 1.14.11.-) (Alkylated DNA repair protein alkB homolog 5) (Alpha-ketoglutarate-dependent dioxygenase alkB homolog 5)
Q6P9B9	INTS5	15.1311	15.1311	14.0442	other	not enriched	Integrator complex subunit 5 (Int5)
Q6PI48	DARS2	16.1225	15.8409	15.7925	other	not enriched	Aspartate--tRNA ligase, mitochondrial (EC 6.1.1.12) (Aspartyl-tRNA synthetase) (AspRS)
Q6PJG2	ELMSAN1	16.7917	16.7917	16.6897	other	not enriched	ELM2 and SANT domain-containing protein 1 (MIDEAS)
Q6PJT7	ZC3H14	17.1715	17.1771	16.3738	other	not enriched	Zinc finger CCCH domain-containing protein 14 (Mammalian suppressor of tau pathology-2) (MSUT-2) (Renal carcinoma antigen NY-REN-37)
Q6PKG0	LARP1	15.1558	14.8424	13.9542	other	not enriched	La-related protein 1 (La ribonucleoprotein domain family member 1)
Q6PL18	ATAD2	15.8604	15.6989	16.4688	other	not enriched	ATPase family AAA domain-containing protein 2 (EC 3.6.1.3) (AAA nuclear coregulator cancer-associated protein) (ANCCA)
Q6UB35	MTHFD1L	15.1909	14.0309	13.5812	other	not enriched	Monofunctional C1-tetrahydrofolate synthase, mitochondrial (EC 6.3.4.3) (Formyltetrahydrofolate synthetase)
Q6UWP8	SBSN	13.4033	13.4033	14.6268	other	not enriched	Suprabasin
Q6UXN9	WDR82	14.2646	14.2646	14.0854	other	not enriched	WD repeat-containing protein 82 (Protein TMEM113) (Swd2)
Q6ZS81	WDFY4	14.9086	14.9193	14.2717	other	not enriched	WD repeat- and FYVE domain-containing protein 4
Q6ZSZ5	ARHGEF18	15.1852	15.1852	13.7393	other	not enriched	Rho guanine nucleotide exchange factor 18 (114 kDa Rho-specific guanine nucleotide exchange factor) (p114-Rho-GEF) (p114RhoGEF) (Septin-associated RhoGEF) (SA-RhoGEF)
Q6ZVX7	NCCRP1	14.9246	14.9246	15.6547	other	not enriched	F-box only protein 50 (NCC receptor protein 1 homolog) (NCCRP-1) (Non-specific cytotoxic cell receptor protein 1 homolog)
Q709C8	VPS13C	15.632	15.4726	15.2696	other	not enriched	Vacuolar protein sorting-associated protein 13C
Q7KZ85	SUPT6H	14.0336	13.9769	13.9831	other	not enriched	Transcription elongation factor SPT6 (hSPT6) (Histone chaperone suppressor of Ty6) (Tat-cotransactivator 2 protein) (Tat-CT2 protein)
Q7KZF4	SND1	18.3026	18.3026	17.797	other	not enriched	Staphylococcal nuclease domain-containing protein 1 (100 kDa coactivator) (EBNA2 coactivator p100) (Tudor domain-containing protein 11) (p100 co-activator)
Q7L014	DDX46	16.4769	16.4769	16.0411	other	not enriched	Probable ATP-dependent RNA helicase DDX46 (EC 3.6.4.13) (DEAD box protein 46) (PRP5 homolog)
Q7L0Y3	TRMT10C	15.4057	15.4057	14.7871	other	not enriched	Mitochondrial ribonuclease P protein 1 (Mitochondrial RNase P protein 1) (EC 2.1.1.-) (HBV pre-S2 trans-regulated protein 2) (RNA (guanine-9-)-methyltransferase domain-containing protein 1) (Renal carcinoma antigen NY-REN-49) (tRNA methyltransferase 10 homolog C)
Q7L1Q6	BZW1	15.3194	15.3159	14.926	other	not enriched	Basic leucine zipper and W2 domain-containing protein 1 (Protein Orf)
Q7L2E3	DHX30	15.6129	15.6129	14.4304	other	not enriched	Putative ATP-dependent RNA helicase DHX30 (EC 3.6.4.13) (DEAH box protein 30)
Q7L2J0	MEPCE	16.7009	16.5702	16.4069	other	not enriched	7SK snRNA methylphosphate capping enzyme (MePCE) (EC 2.1.1.-) (Bicoid-interacting protein 3 homolog) (Bin3 homolog)
Q7L576	CYFIP1	17.486	17.4133	15.8296	other	not enriched	Cytoplasmic FMR1-interacting protein 1 (Specifically Rac1-associated protein 1) (Sra-1) (p140sra-1)
Q7L5D6	GET4	14.8614	14.8645	14.4041	other	not enriched	Golgi to ER traffic protein 4 homolog (Conserved edge-expressed protein) (Transmembrane domain recognition complex 35 kDa subunit) (TRC35)
Q7L7V1	DHX32	19.0784	18.834	19.4813	other	not enriched	Putative pre-mRNA-splicing factor ATP-dependent RNA helicase DHX32 (EC 3.6.4.13) (DEAD/H box 32) (DEAD/H helicase-like protein 1) (DHLP1) (DEAH box protein 32) (HuDDX32)
Q7LBC6	KDM3B	15.6808	15.6808	14.4523	other	not enriched	Lysine-specific demethylase 3B (EC 1.14.11.-) (JmjC domain-containing histone demethylation protein 2B) (Jumonji domain-containing protein 1B) (Nuclear protein 5qNCA)
Q7RTV0	PHF5A	15.7311	15.5796	15.902	other	not enriched	PHD finger-like domain-containing protein 5A (PHD finger-like domain protein 5A) (Splicing factor 3B-associated 14 kDa protein) (SF3b14b)
Q7Z2W4	ZC3HAV1	17.5648	17.5648	17.1242	other	not enriched	Zinc finger CCCH-type antiviral protein 1 (ADP-ribosyltransferase diphtheria toxin-like 13) (ARTD13) (Zinc finger CCCH domain-containing protein 2) (Zinc finger antiviral protein) (ZAP)
Q7Z3K3	POGZ	15.8908	15.8908	14.8454	other	not enriched	Pogo transposable element with ZNF domain (Suppressor of hairy wing homolog 5) (Zinc finger protein 280E) (Zinc finger protein 635)
Q7Z401	DENND4A	16.2781	16.2781	15.5571	other	not enriched	C-myc promoter-binding protein (DENN domain-containing protein 4A)
Q7Z434	MAVS	16.1892	16.1892	14.5379	other	not enriched	Mitochondrial antiviral-signaling protein (MAVS) (CARD adapter inducing interferon beta) (Cardif) (Interferon beta promoter stimulator protein 1) (IPS-1) (Putative NF-kappa-B-activating protein 031N) (Virus-induced-signaling adapter) (VISA)
Q7Z4W1	DCXR	16.3831	16.6286	15.7314	other	not enriched	L-xylulose reductase (XR) (EC 1.1.1.10) (Carbonyl reductase II) (Dicarbonyl/L-xylulose reductase) (Kidney dicarbonyl reductase) (kiDCR) (Short chain dehydrogenase/reductase family 20C member 1) (Sperm surface protein P34H)
Q7Z5K2	WAPL	16.3565	16.5398	15.8772	other	not enriched	Wings apart-like protein homolog (Friend of EBNA2 protein) (WAPL cohesin release factor)
Q7Z6E9	RBBP6	14.8419	14.8419	14.569	other	not enriched	E3 ubiquitin-protein ligase RBBP6 (EC 6.3.2.-) (Proliferation potential-related protein) (Protein P2P-R) (Retinoblastoma-binding Q protein 1) (RBQ-1) (Retinoblastoma-binding protein 6) (p53-associated cellular protein of testis)
Q7Z6Z7	HUWE1	16.1148	16.1148	15.9106	other	not enriched	E3 ubiquitin-protein ligase HUWE1 (EC 2.3.2.26) (ARF-binding protein 1) (ARF-BP1) (HECT, UBA and WWE domain-containing protein 1) (HECT-type E3 ubiquitin transferase HUWE1) (Homologous to E6AP carboxyl terminus homologous protein 9) (HectH9) (Large structure of UREB1) (LASU1) (Mcl-1 ubiquitin ligase E3) (Mule) (Upstream regulatory element-binding protein 1) (URE-B1) (URE-binding protein 1)
Q7Z739	YTHDF3	16.935	16.9433	15.6739	other	not enriched	YTH domain-containing family protein 3
Q7Z794	KRT77	15.4262	15.4262	17.3845	other	not enriched	Keratin, type II cytoskeletal 1b (Cytokeratin-1B) (CK-1B) (Keratin-77) (K77) (Type-II keratin Kb39)
Q7Z7A3	CTU1	15.0285	15.0439	13.9163	other	not enriched	Cytoplasmic tRNA 2-thiolation protein 1 (EC 2.7.7.-) (ATP-binding domain-containing protein 3) (Cancer-associated gene protein) (Cytoplasmic tRNA adenylyltransferase 1)
Q7Z7K6	CENPV	17.017	17.0923	17.8827	other	not enriched	Centromere protein V (CENP-V) (Nuclear protein p30) (Proline-rich protein 6)
Q86TB9	PATL1	15.4419	15.4419	13.9773	other	not enriched	Protein PAT1 homolog 1 (PAT1-like protein 1) (Protein PAT1 homolog b) (Pat1b) (hPat1b)
Q86TG7	PEG10	16.3293	16.3293	16.0734	other	not enriched	Retrotransposon-derived protein PEG10 (Embryonal carcinoma differentiation-regulated protein) (Mammalian retrotransposon-derived protein 2) (Myelin expression factor 3-like protein 1) (MEF3-like protein 1) (Paternally expressed gene 10 protein) (Retrotransposon gag domain-containing protein 3) (Retrotransposon-derived gag-like polyprotein) (Ty3/Gypsy-like protein)
Q86U42	PABPN1	15.6902	15.5764	15.7515	other	not enriched	Polyadenylate-binding protein 2 (PABP-2) (Poly(A)-binding protein 2) (Nuclear poly(A)-binding protein 1) (Poly(A)-binding protein II) (PABII) (Polyadenylate-binding nuclear protein 1)
Q86UE3	ZNF546	19.7466	19.7238	20.2992	other	not enriched	Zinc finger protein 546 (Zinc finger protein 49)
Q86UX7	FERMT3	16.7692	16.7992	16.8017	other	not enriched	Fermitin family homolog 3 (Kindlin-3) (MIG2-like protein) (Unc-112-related protein 2)
Q86VM9	ZC3H18	15.3334	15.3334	15.5437	other	not enriched	Zinc finger CCCH domain-containing protein 18 (Nuclear protein NHN1)
Q86VP6	CAND1	17.2323	17.2323	16.6821	other	not enriched	Cullin-associated NEDD8-dissociated protein 1 (Cullin-associated and neddylation-dissociated protein 1) (TBP-interacting protein of 120 kDa A) (TBP-interacting protein 120A) (p120 CAND1)
Q86W50	METTL16	15.8552	15.8552	14.9859	other	not enriched	Methyltransferase-like protein 16 (EC 2.1.1.-) (Methyltransferase 10 domain-containing protein)
Q86X55	CARM1	17.1325	17.1437	16.67	other	not enriched	Histone-arginine methyltransferase CARM1 (EC 2.1.1.319) (Coactivator-associated arginine methyltransferase 1) (Protein arginine N-methyltransferase 4)
Q86XP3	DDX42	16.1686	16.1157	16.0428	other	not enriched	ATP-dependent RNA helicase DDX42 (EC 3.6.4.13) (DEAD box protein 42) (RNA helicase-like protein) (RHELP) (RNA helicase-related protein) (RNAHP) (SF3b DEAD box protein) (Splicing factor 3B-associated 125 kDa protein) (SF3b125)
Q86YP4	GATAD2A	16.2362	16.2362	15.4587	other	not enriched	Transcriptional repressor p66-alpha (Hp66alpha) (GATA zinc finger domain-containing protein 2A)
Q86YV0	RASAL3	15.7094	15.7531	14.2896	other	not enriched	RAS protein activator like-3
Q86YZ3	HRNR	16.2904	16.19	17.6377	other	not enriched	Hornerin
Q8IUE6	HIST2H2AB	16.8821	16.787	16.5449	other	not enriched	Histone H2A type 2-B
Q8IV61	RASGRP3	15.2861	16.1505	13.5403	other	not enriched	Ras guanyl-releasing protein 3 (Calcium and DAG-regulated guanine nucleotide exchange factor III) (Guanine nucleotide exchange factor for Rap1)
Q8IWA0	WDR75	15.8345	15.9671	15.6864	other	not enriched	WD repeat-containing protein 75 (U3 small nucleolar RNA-associated protein 17 homolog)
Q8IWS0	PHF6	15.1546	15.1546	15.2992	other	not enriched	PHD finger protein 6 (PHD-like zinc finger protein)
Q8IWX8	CHERP	16.8606	16.7885	16.5614	other	not enriched	Calcium homeostasis endoplasmic reticulum protein (ERPROT 213-21) (SR-related CTD-associated factor 6)
Q8IX12	CCAR1	16.5561	16.5561	16.4064	other	not enriched	Cell division cycle and apoptosis regulator protein 1 (Cell cycle and apoptosis regulatory protein 1) (CARP-1) (Death inducer with SAP domain)
Q8IXB1	DNAJC10	15.1307	15.1307	14.9061	other	not enriched	DnaJ homolog subfamily C member 10 (EC 1.8.4.-) (Endoplasmic reticulum DNA J domain-containing protein 5) (ER-resident protein ERdj5) (ERdj5) (Macrothioredoxin) (MTHr)
Q8IXI1	RHOT2	16.1162	16.1162	15.5308	other	not enriched	Mitochondrial Rho GTPase 2 (MIRO-2) (hMiro-2) (EC 3.6.5.-) (Ras homolog gene family member T2)
Q8IY67	RAVER1	17.1432	17.1524	16.8623	other	not enriched	Ribonucleoprotein PTB-binding 1 (Protein raver-1)
Q8IY81	FTSJ3	17.322	17.322	16.9374	other	not enriched	pre-rRNA processing protein FTSJ3 (EC 2.1.1.-) (2'-O-ribose RNA methyltransferase SPB1 homolog) (Protein ftsJ homolog 3) (Putative rRNA methyltransferase 3)
Q8IYB3	SRRM1	16.0655	15.8765	16.0572	other	not enriched	Serine/arginine repetitive matrix protein 1 (SR-related nuclear matrix protein of 160 kDa) (SRm160) (Ser/Arg-related nuclear matrix protein)
Q8IYB8	SUPV3L1	15.4842	15.3987	14.8833	other	not enriched	ATP-dependent RNA helicase SUPV3L1, mitochondrial (EC 3.6.4.13) (Suppressor of var1 3-like protein 1) (SUV3-like protein 1)
Q8IZ07	ANKRD13A	15.6164	15.739	15.8684	other	not enriched	Ankyrin repeat domain-containing protein 13A (Protein KE03)
Q8IZ83	ALDH16A1	13.4998	13.4998	11.6267	other	not enriched	Aldehyde dehydrogenase family 16 member A1
Q8IZL8	PELP1	15.785	15.7715	15.2836	other	not enriched	Proline-, glutamic acid- and leucine-rich protein 1 (Modulator of non-genomic activity of estrogen receptor) (Transcription factor HMX3)
Q8IZP0	ABI1	16.1955	15.8291	15.6818	other	not enriched	Abl interactor 1 (Abelson interactor 1) (Abi-1) (Abl-binding protein 4) (AblBP4) (Eps8 SH3 domain-binding protein) (Eps8-binding protein) (Nap1-binding protein) (Nap1BP) (Spectrin SH3 domain-binding protein 1) (e3B1)
Q8N163	CCAR2	17.1874	17.1874	16.8928	other	not enriched	Cell cycle and apoptosis regulator protein 2 (Cell division cycle and apoptosis regulator protein 2) (DBIRD complex subunit KIAA1967) (Deleted in breast cancer gene 1 protein) (DBC-1) (DBC.1) (NET35) (p30 DBC)
Q8N1F7	NUP93	16.3218	16.3469	15.7501	other	not enriched	Nuclear pore complex protein Nup93 (93 kDa nucleoporin) (Nucleoporin Nup93)
Q8N1G2	CMTR1	16.3866	16.3054	16.0149	other	not enriched	Cap-specific mRNA (nucleoside-2'-O-)-methyltransferase 1 (EC 2.1.1.57) (Cap methyltransferase 1) (Cap1 2'O-ribose methyltransferase 1) (MTr1) (hMTr1) (FtsJ methyltransferase domain-containing protein 2) (Interferon-stimulated gene 95 kDa protein) (ISG95)
Q8N1G4	LRRC47	16.3071	16.2044	15.7138	other	not enriched	Leucine-rich repeat-containing protein 47
Q8N1N4	KRT78	16.732	16.732	17.5063	other	not enriched	Keratin, type II cytoskeletal 78 (Cytokeratin-78) (CK-78) (Keratin-5b) (Keratin-78) (K78) (Type-II keratin Kb40)
Q8N2M8	CLASRP	14.8601	14.8601	15.0263	other	not enriched	CLK4-associating serine/arginine rich protein (Splicing factor, arginine/serine-rich 16) (Suppressor of white-apricot homolog 2)
Q8N3C0	ASCC3	15.5877	14.4807	15.1305	other	not enriched	Activating signal cointegrator 1 complex subunit 3 (EC 3.6.4.12) (ASC-1 complex subunit p200) (ASC1p200) (Helicase, ATP binding 1) (Trip4 complex subunit p200)
Q8N573	OXR1	18.2511	18.2511	18.1205	other	not enriched	Oxidation resistance protein 1
Q8N5M9	JAGN1	14.8703	14.6989	14.4359	other	not enriched	Protein jagunal homolog 1
Q8N684	CPSF7	16.8476	16.8476	16.6051	other	not enriched	Cleavage and polyadenylation specificity factor subunit 7 (Cleavage and polyadenylation specificity factor 59 kDa subunit) (CFIm59) (CPSF 59 kDa subunit) (Pre-mRNA cleavage factor Im 59 kDa subunit)
Q8N6H7	ARFGAP2	15.5948	15.5512	15.4	other	not enriched	ADP-ribosylation factor GTPase-activating protein 2 (ARF GAP 2) (GTPase-activating protein ZNF289) (Zinc finger protein 289)
Q8N6M0	OTUD6B	15.055	15.1533	15.2024	other	not enriched	OTU domain-containing protein 6B (EC 3.4.19.12) (DUBA-5)
Q8N8A2	ANKRD44	14.4179	14.4179	16.4848	other	not enriched	Serine/threonine-protein phosphatase 6 regulatory ankyrin repeat subunit B (PP6-ARS-B) (Serine/threonine-protein phosphatase 6 regulatory subunit ARS-B) (Ankyrin repeat domain-containing protein 44)
Q8NBJ5	COLGALT1	15.1011	15.1011	13.9378	other	not enriched	Procollagen galactosyltransferase 1 (EC 2.4.1.50) (Collagen beta(1-O)galactosyltransferase 1) (Glycosyltransferase 25 family member 1) (Hydroxylysine galactosyltransferase 1)
Q8NC51	SERBP1	16.1135	15.9048	15.5524	other	not enriched	Plasminogen activator inhibitor 1 RNA-binding protein (PAI1 RNA-binding protein 1) (PAI-RBP1) (SERPINE1 mRNA-binding protein 1)
Q8NCA5	FAM98A	15.6616	15.6616	15.7836	other	not enriched	Protein FAM98A
Q8ND56	LSM14A	14.6585	14.3975	14.5262	other	not enriched	Protein LSM14 homolog A (Protein FAM61A) (Protein SCD6 homolog) (Putative alpha-synuclein-binding protein) (AlphaSNBP) (RNA-associated protein 55A) (hRAP55) (hRAP55A)
Q8NE71	ABCF1	17.0364	17.0364	17.1104	other	not enriched	ATP-binding cassette sub-family F member 1 (ATP-binding cassette 50) (TNF-alpha-stimulated ABC protein)
Q8NF50	DOCK8	16.3601	16.5195	16.0734	other	not enriched	Dedicator of cytokinesis protein 8
Q8NF91	SYNE1	17.9588	17.902	17.6365	other	not enriched	Nesprin-1 (Enaptin) (Myocyte nuclear envelope protein 1) (Myne-1) (Nuclear envelope spectrin repeat protein 1) (Synaptic nuclear envelope protein 1) (Syne-1)
Q8NFF5	FLAD1	15.5995	15.6895	15.238	other	not enriched	FAD synthase (EC 2.7.7.2) (FAD pyrophosphorylase) (FMN adenylyltransferase) (Flavin adenine dinucleotide synthase) [Includes: Molybdenum cofactor biosynthesis protein-like region; FAD synthase region]
Q8NFH5	NUP35	17.7326	17.7326	16.9504	other	not enriched	Nucleoporin NUP53 (35 kDa nucleoporin) (Mitotic phosphoprotein 44) (MP-44) (Nuclear pore complex protein Nup53) (Nucleoporin Nup35)
Q8NHQ9	DDX55	14.3413	14.3413	14.4491	other	not enriched	ATP-dependent RNA helicase DDX55 (EC 3.6.4.13) (DEAD box protein 55)
Q8NI27	THOC2	15.5373	15.8663	15.5367	other	not enriched	THO complex subunit 2 (Tho2) (hTREX120)
Q8NI36	WDR36	15.8641	15.891	15.4484	other	not enriched	WD repeat-containing protein 36 (T-cell activation WD repeat-containing protein) (TA-WDRP)
Q8TAQ2	SMARCC2	15.1319	15.1319	16.0396	other	not enriched	SWI/SNF complex subunit SMARCC2 (BRG1-associated factor 170) (BAF170) (SWI/SNF complex 170 kDa subunit) (SWI/SNF-related matrix-associated actin-dependent regulator of chromatin subfamily C member 2)
Q8TAT6	NPLOC4	16.5369	16.5369	16.4623	other	not enriched	Nuclear protein localization protein 4 homolog (Protein NPL4)
Q8TBC4	UBA3	16.6768	16.4079	16.4643	other	not enriched	NEDD8-activating enzyme E1 catalytic subunit (EC 6.3.2.-) (NEDD8-activating enzyme E1C) (Ubiquitin-activating enzyme E1C) (Ubiquitin-like modifier-activating enzyme 3) (Ubiquitin-activating enzyme 3)
Q8TBP6	SLC25A40	15.3526	15.3526	14.9292	other	not enriched	Solute carrier family 25 member 40 (Mitochondrial carrier family protein)
Q8TC12	RDH11	16.5366	16.4731	16.1072	other	not enriched	Retinol dehydrogenase 11 (EC 1.1.1.300) (Androgen-regulated short-chain dehydrogenase/reductase 1) (HCV core-binding protein HCBP12) (Prostate short-chain dehydrogenase/reductase 1) (Retinal reductase 1) (RalR1) (Short chain dehydrogenase/reductase family 7C member 1)
Q8TD19	NEK9	17.5004	17.5004	17.5456	other	not enriched	Serine/threonine-protein kinase Nek9 (EC 2.7.11.1) (Nercc1 kinase) (Never in mitosis A-related kinase 9) (NimA-related protein kinase 9) (NimA-related kinase 8) (Nek8)
Q8TDD1	DDX54	15.4851	15.4851	14.8429	other	not enriched	ATP-dependent RNA helicase DDX54 (EC 3.6.4.13) (ATP-dependent RNA helicase DP97) (DEAD box RNA helicase 97 kDa) (DEAD box protein 54)
Q8TDN6	BRIX1	17.5714	17.6824	17.2903	other	not enriched	Ribosome biogenesis protein BRX1 homolog (Brix domain-containing protein 2)
Q8TEQ6	GEMIN5	15.3374	15.4872	14.318	other	not enriched	Gem-associated protein 5 (Gemin5)
Q8TEX9	IPO4	14.4373	14.4373	13.8381	other	not enriched	Importin-4 (Imp4) (Importin-4b) (Imp4b) (Ran-binding protein 4) (RanBP4)
Q8WTT2	NOC3L	15.5581	15.5581	15.3691	other	not enriched	Nucleolar complex protein 3 homolog (NOC3 protein homolog) (Factor for adipocyte differentiation 24) (NOC3-like protein) (Nucleolar complex-associated protein 3-like protein)
Q8WUA7	TBC1D22A	15.7674	15.5307	14.9729	other	not enriched	TBC1 domain family member 22A
Q8WUM0	NUP133	15.7219	15.8017	15.3551	other	not enriched	Nuclear pore complex protein Nup133 (133 kDa nucleoporin) (Nucleoporin Nup133)
Q8WUM4	PDCD6IP	17.1036	16.943	16.7895	other	not enriched	Programmed cell death 6-interacting protein (PDCD6-interacting protein) (ALG-2-interacting protein 1) (ALG-2-interacting protein X) (Hp95)
Q8WVJ2	NUDCD2	17.0428	17.0428	16.7886	other	not enriched	NudC domain-containing protein 2
Q8WVM8	SCFD1	15.7114	15.4289	15.0881	other	not enriched	Sec1 family domain-containing protein 1 (SLY1 homolog) (Sly1p) (Syntaxin-binding protein 1-like 2)
Q8WVX9	FAR1	17.0958	17.1314	16.5625	other	not enriched	Fatty acyl-CoA reductase 1 (EC 1.2.1.n2) (Male sterility domain-containing protein 2)
Q8WWI1	LMO7	16.6344	16.585	15.8826	other	not enriched	LIM domain only protein 7 (LMO-7) (F-box only protein 20) (LOMP)
Q8WWM7	ATXN2L	16.5051	16.3924	16.0488	other	not enriched	Ataxin-2-like protein (Ataxin-2 domain protein) (Ataxin-2-related protein)
Q8WWY3	PRPF31	15.4235	15.5329	15.4605	other	not enriched	U4/U6 small nuclear ribonucleoprotein Prp31 (Pre-mRNA-processing factor 31) (Serologically defined breast cancer antigen NY-BR-99) (U4/U6 snRNP 61 kDa protein) (Protein 61K) (hPrp31)
Q8WX92	NELFB	16.9322	16.8129	16.6514	other	not enriched	Negative elongation factor B (NELF-B) (Cofactor of BRCA1)
Q8WXF1	PSPC1	16.3845	16.3845	16.373	other	not enriched	Paraspeckle component 1 (Paraspeckle protein 1)
Q8WXI9	GATAD2B	15.9416	15.9416	15.0524	other	not enriched	Transcriptional repressor p66-beta (GATA zinc finger domain-containing protein 2B) (p66/p68)
Q8WYA6	CTNNBL1	14.7873	14.6883	14.5658	other	not enriched	Beta-catenin-like protein 1 (Nuclear-associated protein) (NAP) (Testis development protein NYD-SP19)
Q8WYJ6	2001-09-01	15.8531	15.9539	15.2069	other	not enriched	Septin-1 (LARP) (Peanut-like protein 3) (Serologically defined breast cancer antigen NY-BR-24)
Q8WYP5	AHCTF1	15.1746	15.3423	14.8616	other	not enriched	Protein ELYS (Embryonic large molecule derived from yolk sac) (Protein MEL-28) (Putative AT-hook-containing transcription factor 1)
Q8WZ42	TTN	15.6638	15.5846	15.1893	other	not enriched	Titin (EC 2.7.11.1) (Connectin) (Rhabdomyosarcoma antigen MU-RMS-40.14)
Q92499	DDX1	17.4978	17.3909	17.4412	other	not enriched	ATP-dependent RNA helicase DDX1 (EC 3.6.4.13) (DEAD box protein 1) (DEAD box protein retinoblastoma) (DBP-RB)
Q92504	SLC39A7	15.6207	15.4477	15.5179	other	not enriched	Zinc transporter SLC39A7 (Histidine-rich membrane protein Ke4) (Really interesting new gene 5 protein) (Solute carrier family 39 member 7) (Zrt-, Irt-like protein 7) (ZIP7)
Q92556	ELMO1	17.5111	17.5111	17.4333	other	not enriched	Engulfment and cell motility protein 1 (Protein ced-12 homolog)
Q92598	HSPH1	16.6289	16.6289	16.5363	other	not enriched	Heat shock protein 105 kDa (Antigen NY-CO-25) (Heat shock 110 kDa protein)
Q92608	DOCK2	16.4186	16.4445	15.9263	other	not enriched	Dedicator of cytokinesis protein 2
Q92609	TBC1D5	15.9656	15.805	15.2522	other	not enriched	TBC1 domain family member 5
Q92616	GCN1	15.7896	15.7896	15.0448	other	not enriched	eIF-2-alpha kinase activator GCN1 (GCN1 eIF-2-alpha kinase activator homolog) (GCN1-like protein 1) (General control of amino-acid synthesis 1-like protein 1) (Translational activator GCN1) (HsGCN1)
Q92619	HMHA1	15.4938	15.4938	15.1513	other	not enriched	Minor histocompatibility protein HA-1 [Cleaved into: Minor histocompatibility antigen HA-1 (mHag HA-1)]
Q92621	NUP205	15.4282	15.6384	14.754	other	not enriched	Nuclear pore complex protein Nup205 (205 kDa nucleoporin) (Nucleoporin Nup205)
Q92688	ANP32B	17.3076	17.3033	17.8749	other	not enriched	Acidic leucine-rich nuclear phosphoprotein 32 family member B (Acidic protein rich in leucines) (Putative HLA-DR-associated protein I-2) (PHAPI2) (Silver-stainable protein SSP29)
Q92737	RASL10A	17.7	17.161	16.5472	other	not enriched	Ras-like protein family member 10A (Ras-like protein RRP22) (Ras-related protein on chromosome 22)
Q92797	SYMPK	16.6372	16.6372	16.431	other	not enriched	Symplekin
Q92804	TAF15	15.7695	16.0164	15.6296	other	not enriched	TATA-binding protein-associated factor 2N (68 kDa TATA-binding protein-associated factor) (TAF(II)68) (TAFII68) (RNA-binding protein 56)
Q92835	INPP5D	16.9454	16.894	16.4337	other	not enriched	Phosphatidylinositol 3,4,5-trisphosphate 5-phosphatase 1 (EC 3.1.3.86) (Inositol polyphosphate-5-phosphatase of 145 kDa) (SIP-145) (SH2 domain-containing inositol 5'-phosphatase 1) (SH2 domain-containing inositol phosphatase 1) (SHIP-1) (p150Ship) (hp51CN)
Q92841	DDX17	17.9174	17.9174	17.5785	other	not enriched	Probable ATP-dependent RNA helicase DDX17 (EC 3.6.4.13) (DEAD box protein 17) (DEAD box protein p72) (RNA-dependent helicase p72)
Q92858	ATOH1	18.7682	18.7682	19.7573	other	not enriched	Protein atonal homolog 1 (Class A basic helix-loop-helix protein 14) (bHLHa14) (Helix-loop-helix protein hATH-1) (hATH1)
Q92878	RAD50	15.9813	15.9813	15.9111	other	not enriched	DNA repair protein RAD50 (hRAD50) (EC 3.6.-.-)
Q92879	CELF1	14.8884	14.8482	14.4506	other	not enriched	CUGBP Elav-like family member 1 (CELF-1) (50 kDa nuclear polyadenylated RNA-binding protein) (Bruno-like protein 2) (CUG triplet repeat RNA-binding protein 1) (CUG-BP1) (CUG-BP- and ETR-3-like factor 1) (Deadenylation factor CUG-BP) (Embryo deadenylation element-binding protein homolog) (EDEN-BP homolog) (RNA-binding protein BRUNOL-2)
Q92888	ARHGEF1	16.6095	16.5746	15.8028	other	not enriched	Rho guanine nucleotide exchange factor 1 (115 kDa guanine nucleotide exchange factor) (p115-RhoGEF) (p115RhoGEF) (Sub1.5)
Q92900	UPF1	16.9405	16.9467	16.4177	other	not enriched	Regulator of nonsense transcripts 1 (EC 3.6.4.-) (ATP-dependent helicase RENT1) (Nonsense mRNA reducing factor 1) (NORF1) (Up-frameshift suppressor 1 homolog) (hUpf1)
Q92905	COPS5	14.469	14.469	12.3907	other	not enriched	COP9 signalosome complex subunit 5 (SGN5) (Signalosome subunit 5) (EC 3.4.-.-) (Jun activation domain-binding protein 1)
Q92918	MAP4K1	16.1333	16.1269	15.78	other	not enriched	Mitogen-activated protein kinase kinase kinase kinase 1 (EC 2.7.11.1) (Hematopoietic progenitor kinase) (MAPK/ERK kinase kinase kinase 1) (MEK kinase kinase 1) (MEKKK 1)
Q92925	SMARCD2	16.2987	16.2987	15.8852	other	not enriched	SWI/SNF-related matrix-associated actin-dependent regulator of chromatin subfamily D member 2 (60 kDa BRG-1/Brm-associated factor subunit B) (BRG1-associated factor 60B) (BAF60B)
Q92945	KHSRP	17.5024	17.5024	16.8978	other	not enriched	Far upstream element-binding protein 2 (FUSE-binding protein 2) (KH type-splicing regulatory protein) (KSRP) (p75)
Q92947	GCDH	16.5586	16.5718	16.1692	other	not enriched	Glutaryl-CoA dehydrogenase, mitochondrial (GCD) (EC 1.3.8.6)
Q92973	TNPO1	17.4591	17.4605	17.1236	other	not enriched	Transportin-1 (Importin beta-2) (Karyopherin beta-2) (M9 region interaction protein) (MIP)
Q92974	ARHGEF2	17.0634	17.0513	16.7398	other	not enriched	Rho guanine nucleotide exchange factor 2 (Guanine nucleotide exchange factor H1) (GEF-H1) (Microtubule-regulated Rho-GEF) (Proliferating cell nucleolar antigen p40)
Q93008	USP9X	15.406	15.406	14.7682	other	not enriched	Probable ubiquitin carboxyl-terminal hydrolase FAF-X (EC 3.4.19.12) (Deubiquitinating enzyme FAF-X) (Fat facets in mammals) (hFAM) (Fat facets protein-related, X-linked) (Ubiquitin thioesterase FAF-X) (Ubiquitin-specific protease 9, X chromosome) (Ubiquitin-specific-processing protease FAF-X)
Q93009	USP7	14.8922	15.028	14.5833	other	not enriched	Ubiquitin carboxyl-terminal hydrolase 7 (EC 3.4.19.12) (Deubiquitinating enzyme 7) (Herpesvirus-associated ubiquitin-specific protease) (Ubiquitin thioesterase 7) (Ubiquitin-specific-processing protease 7)
Q93084	ATP2A3	16.7884	16.8748	16.1841	other	not enriched	Sarcoplasmic/endoplasmic reticulum calcium ATPase 3 (SERCA3) (SR Ca(2+)-ATPase 3) (EC 3.6.3.8) (Calcium pump 3)
Q969Q0	RPL36AL	18.4555	18.4555	18.4546	other	not enriched	60S ribosomal protein L36a-like
Q969X6	UTP4	16.2627	16.6205	15.8688	other	not enriched	U3 small nucleolar RNA-associated protein 4 homolog (Cirhin) (UTP4 small subunit processome component)
Q96A26	FAM162A	15.4754	15.518	14.9537	other	not enriched	Protein FAM162A (E2-induced gene 5 protein) (Growth and transformation-dependent protein) (HGTD-P)
Q96AB3	ISOC2	15.6607	15.6607	15.556	other	not enriched	Isochorismatase domain-containing protein 2
Q96AE4	FUBP1	16.5387	16.4615	15.8589	other	not enriched	Far upstream element-binding protein 1 (FBP) (FUSE-binding protein 1) (DNA helicase V) (hDH V)
Q96AG4	LRRC59	15.9986	15.9986	16.3751	other	not enriched	Leucine-rich repeat-containing protein 59 (Ribosome-binding protein p34) (p34)
Q96BW9	TAMM41	15.5315	15.5315	14.7874	other	not enriched	Phosphatidate cytidylyltransferase, mitochondrial (EC 2.7.7.41) (CDP-diacylglycerol synthase) (CDP-DAG synthase) (Mitochondrial translocator assembly and maintenance protein 41 homolog) (TAM41)
Q96C36	PYCR2	16.9824	17.0896	16.3202	other	not enriched	Pyrroline-5-carboxylate reductase 2 (P5C reductase 2) (P5CR 2) (EC 1.5.1.2)
Q96CS3	FAF2	15.938	15.8192	15.2232	other	not enriched	FAS-associated factor 2 (Protein ETEA) (UBX domain-containing protein 3B) (UBX domain-containing protein 8)
Q96CW1	AP2M1	16.5315	16.5315	16.202	other	not enriched	AP-2 complex subunit mu (AP-2 mu chain) (Adaptin-mu2) (Adaptor protein complex AP-2 subunit mu) (Adaptor-related protein complex 2 subunit mu) (Clathrin assembly protein complex 2 mu medium chain) (Clathrin coat assembly protein AP50) (Clathrin coat-associated protein AP50) (HA2 50 kDa subunit) (Plasma membrane adaptor AP-2 50 kDa protein)
Q96DH6	MSI2	15.7585	15.9784	15.7958	other	not enriched	RNA-binding protein Musashi homolog 2 (Musashi-2)
Q96DI7	SNRNP40	18.0999	18.0999	17.8682	other	not enriched	U5 small nuclear ribonucleoprotein 40 kDa protein (U5 snRNP 40 kDa protein) (U5-40K) (38 kDa-splicing factor) (Prp8-binding protein) (hPRP8BP) (U5 snRNP-specific 40 kDa protein) (WD repeat-containing protein 57)
Q96EE3	SEH1L	16.1736	16.5698	16.4649	other	not enriched	Nucleoporin SEH1 (Nup107-160 subcomplex subunit SEH1) (SEC13-like protein)
Q96EP5	DAZAP1	17.0142	17.077	16.9271	other	not enriched	DAZ-associated protein 1 (Deleted in azoospermia-associated protein 1)
Q96EY1	DNAJA3	14.6566	14.2492	13.498	other	not enriched	DnaJ homolog subfamily A member 3, mitochondrial (DnaJ protein Tid-1) (hTid-1) (Hepatocellular carcinoma-associated antigen 57) (Tumorous imaginal discs protein Tid56 homolog)
Q96F07	CYFIP2	16.6998	16.6998	16.4048	other	not enriched	Cytoplasmic FMR1-interacting protein 2 (p53-inducible protein 121)
Q96FW1	OTUB1	16.4503	16.5815	16.8901	other	not enriched	Ubiquitin thioesterase OTUB1 (EC 3.4.19.12) (Deubiquitinating enzyme OTUB1) (OTU domain-containing ubiquitin aldehyde-binding protein 1) (Otubain-1) (hOTU1) (Ubiquitin-specific-processing protease OTUB1)
Q96FZ2	HMCES	16.2588	16.2588	16.0348	other	not enriched	Embryonic stem cell-specific 5-hydroxymethylcytosine-binding protein (ES cell-specific 5hmC-binding protein) (Putative peptidase SRAPD1) (EC 3.4.-.-) (SRAP domain-containing protein 1)
Q96G21	IMP4	16.2034	15.8388	15.9183	other	not enriched	U3 small nucleolar ribonucleoprotein protein IMP4 (U3 snoRNP protein IMP4) (Brix domain-containing protein 4)
Q96GD0	PDXP	16.1138	15.9692	15.7777	other	not enriched	Pyridoxal phosphate phosphatase (PLP phosphatase) (EC 3.1.3.3) (EC 3.1.3.74) (Chronophin)
Q96GQ7	DDX27	16.3619	16.3619	15.9794	other	not enriched	Probable ATP-dependent RNA helicase DDX27 (EC 3.6.4.13) (DEAD box protein 27)
Q96HE7	ERO1A	14.9895	14.9895	14.8662	other	not enriched	ERO1-like protein alpha (ERO1-L) (ERO1-L-alpha) (EC 1.8.4.-) (Endoplasmic oxidoreductin-1-like protein) (Endoplasmic reticulum oxidoreductase alpha) (Oxidoreductin-1-L-alpha)
Q96HS1	PGAM5	17.1943	17.085	17.0126	other	not enriched	Serine/threonine-protein phosphatase PGAM5, mitochondrial (EC 3.1.3.16) (Bcl-XL-binding protein v68) (Phosphoglycerate mutase family member 5)
Q96I24	FUBP3	17.557	17.557	16.9732	other	not enriched	Far upstream element-binding protein 3 (FUSE-binding protein 3)
Q96I99	SUCLG2	16.7142	16.7545	16.3122	other	not enriched	Succinate--CoA ligase [GDP-forming] subunit beta, mitochondrial (EC 6.2.1.4) (GTP-specific succinyl-CoA synthetase subunit beta) (G-SCS) (GTPSCS) (Succinyl-CoA synthetase beta-G chain) (SCS-betaG)
Q96IU4	ABHD14B	17.5607	17.5607	17.8937	other	not enriched	Protein ABHD14B (EC 3.-.-.-) (Alpha/beta hydrolase domain-containing protein 14B) (Abhydrolase domain-containing protein 14B) (CCG1-interacting factor B)
Q96JM3	CHAMP1	17.0448	17.0424	16.7516	other	not enriched	Chromosome alignment-maintaining phosphoprotein 1 (Zinc finger protein 828)
Q96KA5	CLPTM1L	16.0176	16.1082	15.999	other	not enriched	Cleft lip and palate transmembrane protein 1-like protein (CLPTM1-like protein) (Cisplatin resistance-related protein 9) (CRR9p)
Q96KP4	CNDP2	17.0939	17.2268	16.7812	other	not enriched	Cytosolic non-specific dipeptidase (EC 3.4.13.18) (CNDP dipeptidase 2) (Carnosine dipeptidase II) (Epididymis secretory protein Li 13) (Glutamate carboxypeptidase-like protein 1) (Peptidase A)
Q96KR1	ZFR	16.5034	16.5347	15.9817	other	not enriched	Zinc finger RNA-binding protein (hZFR) (M-phase phosphoprotein homolog)
Q96ME1	FBXL18	15.7297	15.9049	15.2032	other	not enriched	F-box/LRR-repeat protein 18 (F-box and leucine-rich repeat protein 18)
Q96MU7	YTHDC1	16.4364	16.4364	16.1231	other	not enriched	YTH domain-containing protein 1 (Splicing factor YT521) (YT521-B)
Q96P11	NSUN5	16.2848	16.2848	15.8961	other	not enriched	Probable 28S rRNA (cytosine-C(5))-methyltransferase (EC 2.1.1.-) (NOL1-related protein) (NOL1R) (NOL1/NOP2/Sun domain family member 5) (Williams-Beuren syndrome chromosomal region 20A protein)
Q96P70	IPO9	15.3352	15.3352	14.467	other	not enriched	Importin-9 (Imp9) (Ran-binding protein 9) (RanBP9)
Q96PK6	RBM14	18.3257	18.3257	18.2536	other	not enriched	RNA-binding protein 14 (Paraspeckle protein 2) (PSP2) (RNA-binding motif protein 14) (RRM-containing coactivator activator/modulator) (Synaptotagmin-interacting protein) (SYT-interacting protein)
Q96PZ0	PUS7	15.5772	15.521	15.4074	other	not enriched	Pseudouridylate synthase 7 homolog (EC 5.4.99.-)
Q96QA5	GSDMA	12.8569	12.8569	15.5739	other	not enriched	Gasdermin-A (Gasdermin-1)
Q96QK1	VPS35	16.0997	16.145	15.7331	other	not enriched	Vacuolar protein sorting-associated protein 35 (hVPS35) (Maternal-embryonic 3) (Vesicle protein sorting 35)
Q96RQ3	MCCC1	19.1939	19.1456	19.8057	other	not enriched	Methylcrotonoyl-CoA carboxylase subunit alpha, mitochondrial (MCCase subunit alpha) (EC 6.4.1.4) (3-methylcrotonyl-CoA carboxylase 1) (3-methylcrotonyl-CoA carboxylase biotin-containing subunit) (3-methylcrotonyl-CoA:carbon dioxide ligase subunit alpha)
Q96RS6	NUDCD1	15.8263	15.863	15.7548	other	not enriched	NudC domain-containing protein 1 (Chronic myelogenous leukemia tumor antigen 66) (Tumor antigen CML66)
Q96S44	TP53RK	16.1218	15.9767	15.0558	other	not enriched	TP53-regulating kinase (EC 2.7.11.1) (Atypical serine/threonine protein kinase TP53RK) (EKC/KEOPS complex subunit TP53RK) (EC 3.6.-.-) (Nori-2) (p53-related protein kinase)
Q96S55	WRNIP1	16.7838	16.6572	16.3062	other	not enriched	ATPase WRNIP1 (EC 3.6.1.3) (Werner helicase-interacting protein 1)
Q96SB4	SRPK1	16.6532	16.6255	16.4097	other	not enriched	SRSF protein kinase 1 (EC 2.7.11.1) (SFRS protein kinase 1) (Serine/arginine-rich protein-specific kinase 1) (SR-protein-specific kinase 1)
Q96SB8	SMC6	15.5172	15.5811	15.8264	other	not enriched	Structural maintenance of chromosomes protein 6 (SMC protein 6) (SMC-6) (hSMC6)
Q96SI9	STRBP	16.709	16.9648	16.3611	other	not enriched	Spermatid perinuclear RNA-binding protein
Q96ST3	SIN3A	16.0829	16.1022	15.6686	other	not enriched	Paired amphipathic helix protein Sin3a (Histone deacetylase complex subunit Sin3a) (Transcriptional corepressor Sin3a)
Q96T37	RBM15	15.5352	15.5352	15.363	other	not enriched	Putative RNA-binding protein 15 (One-twenty two protein 1) (RNA-binding motif protein 15)
Q96T76	MMS19	15.173	15.615	15.2222	other	not enriched	MMS19 nucleotide excision repair protein homolog (hMMS19) (MET18 homolog) (MMS19-like protein)
Q99426	TBCB	17.3154	17.3154	17.3838	other	not enriched	Tubulin-folding cofactor B (Cytoskeleton-associated protein 1) (Cytoskeleton-associated protein CKAPI) (Tubulin-specific chaperone B)
Q99439	CNN2	17.0992	17.0664	16.248	other	not enriched	Calponin-2 (Calponin H2, smooth muscle) (Neutral calponin)
Q99447	PCYT2	16.6384	16.6952	15.8182	other	not enriched	Ethanolamine-phosphate cytidylyltransferase (EC 2.7.7.14) (CTP:phosphoethanolamine cytidylyltransferase) (Phosphorylethanolamine transferase)
Q99459	CDC5L	17.0555	17.1265	17.148	other	not enriched	Cell division cycle 5-like protein (Cdc5-like protein) (Pombe cdc5-related protein)
Q99460	PSMD1	16.0548	16.1331	15.5417	other	not enriched	26S proteasome non-ATPase regulatory subunit 1 (26S proteasome regulatory subunit RPN2) (26S proteasome regulatory subunit S1) (26S proteasome subunit p112)
Q99497	PARK7	17.0563	16.5707	16.9773	other	not enriched	Protein deglycase DJ-1 (DJ-1) (EC 3.1.2.-) (EC 3.5.1.-) (Oncogene DJ1) (Parkinson disease protein 7)
Q99570	PIK3R4	15.7931	15.7587	15.2398	other	not enriched	Phosphoinositide 3-kinase regulatory subunit 4 (PI3-kinase regulatory subunit 4) (EC 2.7.11.1) (PI3-kinase p150 subunit) (Phosphoinositide 3-kinase adaptor protein)
Q99575	POP1	16.7715	16.7715	16.8966	other	not enriched	Ribonucleases P/MRP protein subunit POP1 (hPOP1) (EC 3.1.26.5)
Q99598	TSNAX	16.9821	16.9821	18.448	other	not enriched	Translin-associated protein X (Translin-associated factor X)
Q99613	EIF3C	16.8439	16.8144	16.4471	other	not enriched	Eukaryotic translation initiation factor 3 subunit C (eIF3c) (Eukaryotic translation initiation factor 3 subunit 8) (eIF3 p110)
Q99615	DNAJC7	15.1884	15.1957	15.6998	other	not enriched	DnaJ homolog subfamily C member 7 (Tetratricopeptide repeat protein 2) (TPR repeat protein 2)
Q99623	PHB2	18.3317	18.3678	18.1897	other	not enriched	Prohibitin-2 (B-cell receptor-associated protein BAP37) (D-prohibitin) (Repressor of estrogen receptor activity)
Q99661	KIF2C	17.0277	17.0744	16.9097	other	not enriched	Kinesin-like protein KIF2C (Kinesin-like protein 6) (Mitotic centromere-associated kinesin) (MCAK)
Q99714	HSD17B10	17.6739	17.6739	17.2848	other	not enriched	3-hydroxyacyl-CoA dehydrogenase type-2 (EC 1.1.1.35) (17-beta-hydroxysteroid dehydrogenase 10) (17-beta-HSD 10) (EC 1.1.1.51) (3-hydroxy-2-methylbutyryl-CoA dehydrogenase) (EC 1.1.1.178) (3-hydroxyacyl-CoA dehydrogenase type II) (Endoplasmic reticulum-associated amyloid beta-peptide-binding protein) (Mitochondrial ribonuclease P protein 2) (Mitochondrial RNase P protein 2) (Short chain dehydrogen…
Q99729	HNRNPAB	16.909	16.8933	17.1531	other	not enriched	Heterogeneous nuclear ribonucleoprotein A/B (hnRNP A/B) (APOBEC1-binding protein 1) (ABBP-1)
Q99733	NAP1L4	15.1514	15.1514	15.3402	other	not enriched	Nucleosome assembly protein 1-like 4 (Nucleosome assembly protein 2) (NAP-2)
Q99798	ACO2	17.65	17.7337	17.2488	other	not enriched	Aconitate hydratase, mitochondrial (Aconitase) (EC 4.2.1.3) (Citrate hydro-lyase)
Q99829	CPNE1	15.9788	15.9788	15.7862	other	not enriched	Copine-1 (Chromobindin 17) (Copine I)
Q99832	CCT7	17.3593	17.173	17.3364	other	not enriched	T-complex protein 1 subunit eta (TCP-1-eta) (CCT-eta) (HIV-1 Nef-interacting protein) [Cleaved into: T-complex protein 1 subunit eta, N-terminally processed]
Q99873	PRMT1	17.2423	17.3296	17.303	other	not enriched	Protein arginine N-methyltransferase 1 (EC 2.1.1.319) (Histone-arginine N-methyltransferase PRMT1) (Interferon receptor 1-bound protein 4)
Q99942	RNF5	15.5128	15.5128	14.7238	other	not enriched	E3 ubiquitin-protein ligase RNF5 (EC 6.3.2.-) (Protein G16) (RING finger protein 5) (Ram1 homolog) (HsRma1)
Q99986	VRK1	15.3924	15.3924	15.3331	other	not enriched	Serine/threonine-protein kinase VRK1 (EC 2.7.11.1) (Vaccinia-related kinase 1)
Q9BPW8	NIPSNAP1	16.0808	16.1765	15.9643	other	not enriched	Protein NipSnap homolog 1 (NipSnap1)
Q9BPX3	NCAPG	14.9653	15.0794	14.4971	other	not enriched	Condensin complex subunit 3 (Chromosome-associated protein G) (Condensin subunit CAP-G) (hCAP-G) (Melanoma antigen NY-MEL-3) (Non-SMC condensin I complex subunit G) (XCAP-G homolog)
Q9BQ39	DDX50	15.8284	15.8362	16.0347	other	not enriched	ATP-dependent RNA helicase DDX50 (EC 3.6.4.13) (DEAD box protein 50) (Gu-beta) (Nucleolar protein Gu2)
Q9BQ52	ELAC2	15.7871	15.9497	15.3847	other	not enriched	Zinc phosphodiesterase ELAC protein 2 (EC 3.1.26.11) (ElaC homolog protein 2) (Heredity prostate cancer protein 2) (Ribonuclease Z 2) (RNase Z 2) (tRNA 3 endonuclease 2) (tRNase Z 2)
Q9BQ69	MACROD1	17.2839	17.4458	16.7095	other	not enriched	O-acetyl-ADP-ribose deacetylase MACROD1 (EC 3.2.2.-) (EC 3.5.1.-) (MACRO domain-containing protein 1) (Protein LRP16) ([Protein ADP-ribosylglutamate] hydrolase)
Q9BQA1	WDR77	13.974	13.8623	15.2047	other	not enriched	Methylosome protein 50 (MEP-50) (Androgen receptor cofactor p44) (WD repeat-containing protein 77) (p44/Mep50)
Q9BQE3	TUBA1C	18.1829	18.2605	17.8453	other	not enriched	Tubulin alpha-1C chain (Alpha-tubulin 6) (Tubulin alpha-6 chain) [Cleaved into: Detyrosinated tubulin alpha-1C chain]
Q9BQG0	MYBBP1A	15.9552	15.9552	15.7069	other	not enriched	Myb-binding protein 1A
Q9BR76	CORO1B	15.6983	15.6983	15.9352	other	not enriched	Coronin-1B (Coronin-2)
Q9BRP4	PAAF1	14.7348	14.7348	15.2336	other	not enriched	Proteasomal ATPase-associated factor 1 (Protein G-16) (WD repeat-containing protein 71)
Q9BRT6	LLPH	16.4815	16.4815	16.0035	other	not enriched	Protein LLP homolog (Protein LAPS18-like)
Q9BSC4	NOL10	16.7969	16.7969	16.7226	other	not enriched	Nucleolar protein 10
Q9BSD7	NTPCR	15.8076	16.0593	15.5205	other	not enriched	Cancer-related nucleoside-triphosphatase (NTPase) (EC 3.6.1.15) (Nucleoside triphosphate phosphohydrolase)
Q9BSJ8	ESYT1	17.132	17.132	16.6333	other	not enriched	Extended synaptotagmin-1 (E-Syt1) (Membrane-bound C2 domain-containing protein)
Q9BTC8	MTA3	14.9834	14.9834	14.9418	other	not enriched	Metastasis-associated protein MTA3
Q9BTD8	RBM42	15.5242	15.6301	14.4726	other	not enriched	RNA-binding protein 42 (RNA-binding motif protein 42)
Q9BTE3	MCMBP	17.0343	16.9992	16.5747	other	not enriched	Mini-chromosome maintenance complex-binding protein (MCM-BP) (MCM-binding protein)
Q9BTT0	ANP32E	17.6984	17.6652	18.0619	other	not enriched	Acidic leucine-rich nuclear phosphoprotein 32 family member E (LANP-like protein) (LANP-L)
Q9BTX1	NDC1	14.9507	15.2185	14.7068	other	not enriched	Nucleoporin NDC1 (hNDC1) (Transmembrane protein 48)
Q9BUJ2	HNRNPUL1	17.3373	17.3373	16.873	other	not enriched	Heterogeneous nuclear ribonucleoprotein U-like protein 1 (Adenovirus early region 1B-associated protein 5) (E1B-55 kDa-associated protein 5) (E1B-AP5)
Q9BUQ8	DDX23	15.8224	15.8224	15.2597	other	not enriched	Probable ATP-dependent RNA helicase DDX23 (EC 3.6.4.13) (100 kDa U5 snRNP-specific protein) (DEAD box protein 23) (PRP28 homolog) (U5-100kD)
Q9BUZ4	TRAF4	15.6173	15.2117	14.9044	other	not enriched	TNF receptor-associated factor 4 (Cysteine-rich domain associated with RING and Traf domains protein 1) (Metastatic lymph node gene 62 protein) (MLN 62) (RING finger protein 83)
Q9BV20	MRI1	16.2733	16.3855	16.2176	other	not enriched	Methylthioribose-1-phosphate isomerase (M1Pi) (MTR-1-P isomerase) (EC 5.3.1.23) (Mediator of RhoA-dependent invasion) (S-methyl-5-thioribose-1-phosphate isomerase) (Translation initiation factor eIF-2B subunit alpha/beta/delta-like protein)
Q9BV38	WDR18	17.1423	17.1423	17.091	other	not enriched	WD repeat-containing protein 18
Q9BVA1	TUBB2B	18.1299	18.1299	18.1483	other	not enriched	Tubulin beta-2B chain
Q9BVI4	NOC4L	16.82	16.6109	16.3307	other	not enriched	Nucleolar complex protein 4 homolog (NOC4 protein homolog) (NOC4-like protein) (Nucleolar complex-associated protein 4-like protein)
Q9BVJ6	UTP14A	15.9229	15.9229	15.9431	other	not enriched	U3 small nucleolar RNA-associated protein 14 homolog A (Antigen NY-CO-16) (Serologically defined colon cancer antigen 16)
Q9BVP2	GNL3	16.9774	16.9408	16.8957	other	not enriched	Guanine nucleotide-binding protein-like 3 (E2-induced gene 3 protein) (Novel nucleolar protein 47) (NNP47) (Nucleolar GTP-binding protein 3) (Nucleostemin)
Q9BW19	KIFC1	16.5574	16.556	16.7347	other	not enriched	Kinesin-like protein KIFC1 (Kinesin-like protein 2) (Kinesin-related protein HSET)
Q9BW27	NUP85	16.6446	16.6798	15.4889	other	not enriched	Nuclear pore complex protein Nup85 (85 kDa nucleoporin) (FROUNT) (Nucleoporin Nup75) (Nucleoporin Nup85) (Pericentrin-1)
Q9BW92	TARS2	16.5731	16.5897	15.5913	other	not enriched	Threonine--tRNA ligase, mitochondrial (EC 6.1.1.3) (Threonyl-tRNA synthetase) (ThrRS) (Threonyl-tRNA synthetase-like 1)
Q9BWD1	ACAT2	15.7653	15.7653	15.9424	other	not enriched	Acetyl-CoA acetyltransferase, cytosolic (EC 2.3.1.9) (Acetyl-CoA transferase-like protein) (Cytosolic acetoacetyl-CoA thiolase)
Q9BWF3	RBM4	16.666	16.666	16.203	other	not enriched	RNA-binding protein 4 (Lark homolog) (hLark) (RNA-binding motif protein 4) (RNA-binding motif protein 4a)
Q9BXB5	OSBPL10	14.8015	14.8139	14.7305	other	not enriched	Oxysterol-binding protein-related protein 10 (ORP-10) (OSBP-related protein 10)
Q9BXF9	TEKT3	17.6264	17.6264	16.3333	other	not enriched	Tektin-3
Q9BXJ9	NAA15	16.1181	16.2992	15.5022	other	not enriched	N-alpha-acetyltransferase 15, NatA auxiliary subunit (Gastric cancer antigen Ga19) (N-terminal acetyltransferase) (NMDA receptor-regulated protein 1) (Protein tubedown-1) (Tbdn100)
Q9BXP5	SRRT	17.4213	17.4723	17.3204	other	not enriched	Serrate RNA effector molecule homolog (Arsenite-resistance protein 2)
Q9BXS5	AP1M1	16.2333	16.2099	16.0321	other	not enriched	AP-1 complex subunit mu-1 (AP-mu chain family member mu1A) (Adaptor protein complex AP-1 subunit mu-1) (Adaptor-related protein complex 1 subunit mu-1) (Clathrin assembly protein complex 1 mu-1 medium chain 1) (Clathrin coat assembly protein AP47) (Clathrin coat-associated protein AP47) (Golgi adaptor HA1/AP1 adaptin mu-1 subunit) (Mu-adaptin 1) (Mu1A-adaptin)
Q9BXW7	CECR5	17.3812	17.4058	17.0016	other	not enriched	Cat eye syndrome critical region protein 5
Q9BY32	ITPA	16.2329	16.2329	16.1183	other	not enriched	Inosine triphosphate pyrophosphatase (ITPase) (Inosine triphosphatase) (EC 3.6.1.9) (Non-canonical purine NTP pyrophosphatase) (Non-standard purine NTP pyrophosphatase) (Nucleoside-triphosphate diphosphatase) (Nucleoside-triphosphate pyrophosphatase) (NTPase) (Putative oncogene protein hlc14-06-p)
Q9BY44	EIF2A	16.4963	16.4963	15.5999	other	not enriched	Eukaryotic translation initiation factor 2A (eIF-2A) (65 kDa eukaryotic translation initiation factor 2A) [Cleaved into: Eukaryotic translation initiation factor 2A, N-terminally processed]
Q9BY77	POLDIP3	16.759	16.7739	16.2363	other	not enriched	Polymerase delta-interacting protein 3 (46 kDa DNA polymerase delta interaction protein) (p46) (S6K1 Aly/REF-like target) (SKAR)
Q9BYG3	NIFK	15.9349	15.9349	16.3272	other	not enriched	MKI67 FHA domain-interacting nucleolar phosphoprotein (Nucleolar phosphoprotein Nopp34) (Nucleolar protein interacting with the FHA domain of pKI-67) (hNIFK)
Q9BZE4	GTPBP4	16.6149	16.6149	16.4266	other	not enriched	Nucleolar GTP-binding protein 1 (Chronic renal failure gene protein) (GTP-binding protein NGB)
Q9BZF1	OSBPL8	15.6931	15.076	15.1719	other	not enriched	Oxysterol-binding protein-related protein 8 (ORP-8) (OSBP-related protein 8)
Q9BZJ0	CRNKL1	14.6559	14.6559	14.8925	other	not enriched	Crooked neck-like protein 1 (Crooked neck homolog) (hCrn)
Q9BZK7	TBL1XR1	15.2633	15.2285	15.1406	other	not enriched	F-box-like/WD repeat-containing protein TBL1XR1 (Nuclear receptor corepressor/HDAC3 complex subunit TBLR1) (TBL1-related protein 1) (Transducin beta-like 1X-related protein 1)
Q9C037	TRIM4	21.584	21.6615	21.6818	other	not enriched	E3 ubiquitin-protein ligase TRIM4 (EC 6.3.2.-) (RING finger protein 87) (Tripartite motif-containing protein 4)
Q9C0J8	WDR33	16.676	16.676	16.4542	other	not enriched	pre-mRNA 3' end processing protein WDR33 (WD repeat-containing protein 33) (WD repeat-containing protein WDC146)
Q9GZR7	DDX24	17.031	17.0334	16.6252	other	not enriched	ATP-dependent RNA helicase DDX24 (EC 3.6.4.13) (DEAD box protein 24)
Q9GZZ1	NAA50	16.2512	16.2512	16.0583	other	not enriched	N-alpha-acetyltransferase 50 (EC 2.3.1.-) (N-acetyltransferase 13) (N-acetyltransferase 5) (hNAT5) (N-acetyltransferase san homolog) (hSAN) (NatE catalytic subunit)
Q9H0A0	NAT10	16.7514	16.7514	16.1458	other	not enriched	RNA cytidine acetyltransferase (EC 2.3.1.-) (18S rRNA cytosine acetyltransferase) (N-acetyltransferase 10)
Q9H0C8	ILKAP	15.4097	15.2099	15.2508	other	not enriched	Integrin-linked kinase-associated serine/threonine phosphatase 2C (ILKAP) (EC 3.1.3.16)
Q9H0D6	XRN2	16.5296	16.5296	16.0448	other	not enriched	5'-3' exoribonuclease 2 (EC 3.1.13.-) (DHM1-like protein) (DHP protein)
Q9H0U4	RAB1B	16.9923	16.9923	16.9568	other	not enriched	Ras-related protein Rab-1B
Q9H1A4	ANAPC1	14.597	14.8497	13.3447	other	not enriched	Anaphase-promoting complex subunit 1 (APC1) (Cyclosome subunit 1) (Mitotic checkpoint regulator) (Testis-specific gene 24 protein)
Q9H2M9	RAB3GAP2	16.1193	16.1193	15.3873	other	not enriched	Rab3 GTPase-activating protein non-catalytic subunit (RGAP-iso) (Rab3 GTPase-activating protein 150 kDa subunit) (Rab3-GAP p150) (Rab3-GAP150) (Rab3-GAP regulatory subunit)
Q9H2P0	ADNP	16.3896	16.3655	16.0264	other	not enriched	Activity-dependent neuroprotector homeobox protein (Activity-dependent neuroprotective protein)
Q9H2U1	DHX36	13.8207	13.8207	13.3951	other	not enriched	ATP-dependent RNA helicase DHX36 (EC 3.6.4.12) (EC 3.6.4.13) (DEAH box protein 36) (G4-resolvase 1) (G4R1) (MLE-like protein 1) (RNA helicase associated with AU-rich element ARE)
Q9H307	PNN	14.8961	14.8961	14.7296	other	not enriched	Pinin (140 kDa nuclear and cell adhesion-related phosphoprotein) (Desmosome-associated protein) (Domain-rich serine protein) (DRS protein) (DRSP) (Melanoma metastasis clone A protein) (Nuclear protein SDK3) (SR-like protein)
Q9H3K6	BOLA2; BOLA2B	17.8194	17.8501	17.7355	other	not enriched	BolA-like protein 2
Q9H3N1	TMX1	17.9346	17.8399	17.9488	other	not enriched	Thioredoxin-related transmembrane protein 1 (Thioredoxin domain-containing protein 1) (Transmembrane Trx-related protein)
Q9H3S7	PTPN23	15.304	14.2155	14.5773	other	not enriched	Tyrosine-protein phosphatase non-receptor type 23 (EC 3.1.3.48) (His domain-containing protein tyrosine phosphatase) (HD-PTP) (Protein tyrosine phosphatase TD14) (PTP-TD14)
Q9H4B4	PLK3	22.1876	22.0564	22.6675	other	not enriched	Serine/threonine-protein kinase PLK3 (EC 2.7.11.21) (Cytokine-inducible serine/threonine-protein kinase) (FGF-inducible kinase) (Polo-like kinase 3) (PLK-3) (Proliferation-related kinase)
Q9H4L4	SENP3	15.3789	15.7409	15.0364	other	not enriched	Sentrin-specific protease 3 (EC 3.4.22.68) (SUMO-1-specific protease 3) (Sentrin/SUMO-specific protease SENP3)
Q9H4L5	OSBPL3	15.4005	15.5282	15.3066	other	not enriched	Oxysterol-binding protein-related protein 3 (ORP-3) (OSBP-related protein 3)
Q9H4M9	EHD1	16.5191	16.482	16.562	other	not enriched	EH domain-containing protein 1 (PAST homolog 1) (hPAST1) (Testilin)
Q9H583	HEATR1	14.3141	14.3141	13.7198	other	not enriched	HEAT repeat-containing protein 1 (Protein BAP28) [Cleaved into: HEAT repeat-containing protein 1, N-terminally processed]
Q9H6R4	NOL6	16.4437	16.6065	16.3522	other	not enriched	Nucleolar protein 6 (Nucleolar RNA-associated protein) (Nrap)
Q9H6V9	LDAH	15.8385	15.7559	15.4927	other	not enriched	Lipid droplet-associated hydrolase (EC 3.1.1.-) (Lipid droplet-associated serine hydrolase) (hLDAH)
Q9H7B2	RPF2	16.6079	16.7325	16.6358	other	not enriched	Ribosome production factor 2 homolog (Brix domain-containing protein 1) (Ribosome biogenesis protein RPF2 homolog)
Q9H832	UBE2Z	16.6942	16.5007	16.3289	other	not enriched	Ubiquitin-conjugating enzyme E2 Z (EC 2.3.2.23) (E2 ubiquitin-conjugating enzyme Z) (Uba6-specific E2 conjugating enzyme 1) (Use1) (Ubiquitin carrier protein Z) (Ubiquitin-protein ligase Z)
Q9H845	ACAD9	16.1107	16.1245	15.6827	other	not enriched	Acyl-CoA dehydrogenase family member 9, mitochondrial (ACAD-9) (EC 1.3.99.-)
Q9H8H0	NOL11	16.2359	16.2359	16.619	other	not enriched	Nucleolar protein 11
Q9H8H3	METTL7A	17.6364	17.7042	17.2963	other	not enriched	Methyltransferase-like protein 7A (EC 2.1.1.-) (Protein AAM-B)
Q9H8W4	PLEKHF2	15.6461	15.6461	15.3124	other	not enriched	Pleckstrin homology domain-containing family F member 2 (PH domain-containing family F member 2) (Endoplasmic reticulum-associated apoptosis-involved protein containing PH and FYVE domains) (EAPF) (PH and FYVE domain-containing protein 2) (Phafin-2) (Phafin2) (Zinc finger FYVE domain-containing protein 18)
Q9H8Y8	GORASP2	16.2238	16.1999	15.6653	other	not enriched	Golgi reassembly-stacking protein 2 (GRS2) (Golgi phosphoprotein 6) (GOLPH6) (Golgi reassembly-stacking protein of 55 kDa) (GRASP55) (p59)
Q9H936	SLC25A22	17.4453	17.385	16.735	other	not enriched	Mitochondrial glutamate carrier 1 (GC-1) (Glutamate/H(+) symporter 1) (Solute carrier family 25 member 22)
Q9H967	WDR76	16.9846	16.9846	16.0516	other	not enriched	WD repeat-containing protein 76
Q9H9A6	LRRC40	15.2512	15.2085	14.1255	other	not enriched	Leucine-rich repeat-containing protein 40
Q9H9B4	SFXN1	17.9774	17.8789	17.4257	other	not enriched	Sideroflexin-1 (Tricarboxylate carrier protein) (TCC)
Q9H9P8	L2HGDH	16.5746	16.6227	16.1363	other	not enriched	L-2-hydroxyglutarate dehydrogenase, mitochondrial (EC 1.1.99.2) (Duranin)
Q9H9Y6	POLR1B	16.1954	16.2841	15.187	other	not enriched	DNA-directed RNA polymerase I subunit RPA2 (RNA polymerase I subunit 2) (EC 2.7.7.6) (DNA-directed RNA polymerase I 135 kDa polypeptide) (RPA135)
Q9HAU5	UPF2	15.4274	15.4274	14.9389	other	not enriched	Regulator of nonsense transcripts 2 (Nonsense mRNA reducing factor 2) (Up-frameshift suppressor 2 homolog) (hUpf2)
Q9HAV4	XPO5	16.5004	16.5004	15.8541	other	not enriched	Exportin-5 (Exp5) (Ran-binding protein 21)
Q9HB19	PLEKHA2	16.4599	16.4599	16.0674	other	not enriched	Pleckstrin homology domain-containing family A member 2 (PH domain-containing family A member 2) (Tandem PH domain-containing protein 2) (TAPP-2)
Q9HB58	SP110	14.887	14.8406	14.8869	other	not enriched	Sp110 nuclear body protein (Interferon-induced protein 41/75) (Speckled 110 kDa) (Transcriptional coactivator Sp110)
Q9HB71	CACYBP	16.9881	16.9697	17.0469	other	not enriched	Calcyclin-binding protein (CacyBP) (hCacyBP) (S100A6-binding protein) (Siah-interacting protein)
Q9HBH1	PDF	15.1338	15.1338	14.6245	other	not enriched	Peptide deformylase, mitochondrial (EC 3.5.1.88) (Polypeptide deformylase)
Q9HBH5	RDH14	14.6576	14.6576	14.6565	other	not enriched	Retinol dehydrogenase 14 (EC 1.1.1.-) (Alcohol dehydrogenase PAN2) (Short chain dehydrogenase/reductase family 7C member 4)
Q9HC16	APOBEC3G	16.5655	16.3235	16.506	other	not enriched	DNA dC->dU-editing enzyme APOBEC-3G (EC 3.5.4.-) (APOBEC-related cytidine deaminase) (APOBEC-related protein) (ARCD) (APOBEC-related protein 9) (ARP-9) (CEM-15) (CEM15) (Deoxycytidine deaminase) (A3G)
Q9HCC0	MCCC2	16.2042	15.9965	15.8695	other	not enriched	Methylcrotonoyl-CoA carboxylase beta chain, mitochondrial (MCCase subunit beta) (EC 6.4.1.4) (3-methylcrotonyl-CoA carboxylase 2) (3-methylcrotonyl-CoA carboxylase non-biotin-containing subunit) (3-methylcrotonyl-CoA:carbon dioxide ligase subunit beta)
Q9HCD5	NCOA5	16.3828	16.4979	14.4512	other	not enriched	Nuclear receptor coactivator 5 (NCoA-5) (Coactivator independent of AF-2) (CIA)
Q9HD33	MRPL47	14.6878	14.6878	14.7549	other	not enriched	39S ribosomal protein L47, mitochondrial (L47mt) (MRP-L47) (Nasopharyngeal carcinoma metastasis-related protein 1)
Q9NP72	RAB18	16.7726	16.7711	16.4984	other	not enriched	Ras-related protein Rab-18
Q9NPE3	NOP10	14.7649	14.7649	16.3976	other	not enriched	H/ACA ribonucleoprotein complex subunit 3 (Nucleolar protein 10) (Nucleolar protein family A member 3) (snoRNP protein NOP10)
Q9NPQ8	RIC8A	15.8292	15.8577	15.564	other	not enriched	Synembryn-A (Protein Ric-8A)
Q9NQ88	TIGAR	15.8847	15.8847	15.5895	other	not enriched	Fructose-2,6-bisphosphatase TIGAR (EC 3.1.3.46) (TP53-induced glycolysis and apoptosis regulator) (TP53-induced glycolysis regulatory phosphatase)
Q9NQW7	XPNPEP1	16.5015	16.5557	16.2393	other	not enriched	Xaa-Pro aminopeptidase 1 (EC 3.4.11.9) (Aminoacylproline aminopeptidase) (Cytosolic aminopeptidase P) (Soluble aminopeptidase P) (sAmp) (X-Pro aminopeptidase 1) (X-prolyl aminopeptidase 1, soluble)
Q9NR09	BIRC6	14.603	14.7302	14.2403	other	not enriched	Baculoviral IAP repeat-containing protein 6 (EC 2.3.2.27) (BIR repeat-containing ubiquitin-conjugating enzyme) (BRUCE) (RING-type E3 ubiquitin transferase BIRC6) (Ubiquitin-conjugating BIR domain enzyme apollon) (APOLLON)
Q9NR30	DDX21	16.8974	16.8973	17.1371	other	not enriched	Nucleolar RNA helicase 2 (EC 3.6.4.13) (DEAD box protein 21) (Gu-alpha) (Nucleolar RNA helicase Gu) (Nucleolar RNA helicase II) (RH II/Gu)
Q9NR31	SAR1A	16.2256	16.2256	15.9707	other	not enriched	GTP-binding protein SAR1a (COPII-associated small GTPase)
Q9NR45	NANS	16.3391	16.3391	16.3175	other	not enriched	Sialic acid synthase (N-acetylneuraminate synthase) (EC 2.5.1.56) (N-acetylneuraminate-9-phosphate synthase) (EC 2.5.1.57) (N-acetylneuraminic acid phosphate synthase) (N-acetylneuraminic acid synthase)
Q9NR50	EIF2B3	16.928	16.928	15.7418	other	not enriched	Translation initiation factor eIF-2B subunit gamma (eIF-2B GDP-GTP exchange factor subunit gamma)
Q9NR56	MBNL1	15.8633	15.9113	15.8856	other	not enriched	Muscleblind-like protein 1 (Triplet-expansion RNA-binding protein)
Q9NRF8	CTPS2	15.082	15.082	14.3714	other	not enriched	CTP synthase 2 (EC 6.3.4.2) (CTP synthetase 2) (UTP--ammonia ligase 2)
Q9NRL2	BAZ1A	15.6648	15.6648	14.9285	other	not enriched	Bromodomain adjacent to zinc finger domain protein 1A (ATP-dependent chromatin-remodeling protein) (ATP-utilizing chromatin assembly and remodeling factor 1) (hACF1) (CHRAC subunit ACF1) (Williams syndrome transcription factor-related chromatin-remodeling factor 180) (WCRF180) (hWALp1)
Q9NRN7	AASDHPPT	15.6551	15.6551	15.2694	other	not enriched	L-aminoadipate-semialdehyde dehydrogenase-phosphopantetheinyl transferase (EC 2.7.8.-) (4'-phosphopantetheinyl transferase) (Alpha-aminoadipic semialdehyde dehydrogenase-phosphopantetheinyl transferase) (AASD-PPT) (LYS5 ortholog)
Q9NRW3	APOBEC3C	16.172	16.172	16.6797	other	not enriched	DNA dC->dU-editing enzyme APOBEC-3C (A3C) (EC 3.5.4.-) (APOBEC1-like) (Phorbolin I)
Q9NRZ9	HELLS	15.3492	15.3492	14.1587	other	not enriched	Lymphoid-specific helicase (EC 3.6.4.-) (Proliferation-associated SNF2-like protein) (SWI/SNF2-related matrix-associated actin-dependent regulator of chromatin subfamily A member 6)
Q9NS86	LANCL2	15.8022	15.8587	15.5182	other	not enriched	LanC-like protein 2 (Testis-specific adriamycin sensitivity protein)
Q9NSB2	KRT84	17.6838	17.6838	19.2504	other	not enriched	Keratin, type II cuticular Hb4 (Keratin-84) (K84) (Type II hair keratin Hb4) (Type-II keratin Kb24)
Q9NSD9	FARSB	17.7923	17.7985	17.4575	other	not enriched	Phenylalanine--tRNA ligase beta subunit (EC 6.1.1.20) (Phenylalanyl-tRNA synthetase beta subunit) (PheRS)
Q9NSE4	IARS2	16.3952	16.3952	15.746	other	not enriched	Isoleucine--tRNA ligase, mitochondrial (EC 6.1.1.5) (Isoleucyl-tRNA synthetase) (IleRS)
Q9NT62	ATG3	15.6731	15.5802	15.7387	other	not enriched	Ubiquitin-like-conjugating enzyme ATG3 (EC 6.3.2.-) (Autophagy-related protein 3) (APG3-like) (hApg3) (Protein PC3-96)
Q9NTI5	PDS5B	16.1757	16.1757	15.6205	other	not enriched	Sister chromatid cohesion protein PDS5 homolog B (Androgen-induced proliferation inhibitor) (Androgen-induced prostate proliferative shutoff-associated protein AS3)
Q9NTJ3	SMC4	15.8695	15.8734	15.8719	other	not enriched	Structural maintenance of chromosomes protein 4 (SMC protein 4) (SMC-4) (Chromosome-associated polypeptide C) (hCAP-C) (XCAP-C homolog)
Q9NTJ5	SACM1L	15.1732	15.0524	14.4532	other	not enriched	Phosphatidylinositide phosphatase SAC1 (EC 3.1.3.-) (Suppressor of actin mutations 1-like protein)
Q9NTK5	OLA1	14.7869	14.3368	15.4373	other	not enriched	Obg-like ATPase 1 (DNA damage-regulated overexpressed in cancer 45) (DOC45) (GTP-binding protein 9)
Q9NTZ6	RBM12	15.9765	16.0768	15.7672	other	not enriched	RNA-binding protein 12 (RNA-binding motif protein 12) (SH3/WW domain anchor protein in the nucleus) (SWAN)
Q9NUU7	DDX19A	16.3455	16.3223	15.8278	other	not enriched	ATP-dependent RNA helicase DDX19A (EC 3.6.4.13) (DDX19-like protein) (DEAD box protein 19A)
Q9NV06	DCAF13	16.083	16.083	15.7598	other	not enriched	DDB1- and CUL4-associated factor 13 (WD repeat and SOF domain-containing protein 1)
Q9NV31	IMP3	15.986	15.986	16.1869	other	not enriched	U3 small nucleolar ribonucleoprotein protein IMP3 (U3 snoRNP protein IMP3) (BRMS2)
Q9NVH1	DNAJC11	15.9149	16.0429	15.6936	other	not enriched	DnaJ homolog subfamily C member 11
Q9NVI1	FANCI	15.0354	15.1324	14.8961	other	not enriched	Fanconi anemia group I protein (Protein FACI)
Q9NVI7	ATAD3A	16.2359	16.2244	16.0282	other	not enriched	ATPase family AAA domain-containing protein 3A
Q9NVP1	DDX18	16.187	16.187	16.142	other	not enriched	ATP-dependent RNA helicase DDX18 (EC 3.6.4.13) (DEAD box protein 18) (Myc-regulated DEAD box protein) (MrDb)
Q9NVT9	ARMC1	16.0681	16.2806	15.3557	other	not enriched	Armadillo repeat-containing protein 1
Q9NVV4	MTPAP	15.963	15.9915	15.1391	other	not enriched	Poly(A) RNA polymerase, mitochondrial (PAP) (EC 2.7.7.19) (PAP-associated domain-containing protein 1) (Polynucleotide adenylyltransferase) (Terminal uridylyltransferase 1) (TUTase 1) (mtPAP)
Q9NVX2	NLE1	17.4981	17.4981	17.6856	other	not enriched	Notchless protein homolog 1
Q9NW13	RBM28	15.4538	15.4538	15.6744	other	not enriched	RNA-binding protein 28 (RNA-binding motif protein 28)
Q9NW64	RBM22	15.5615	15.7385	15.6276	other	not enriched	Pre-mRNA-splicing factor RBM22 (RNA-binding motif protein 22) (Zinc finger CCCH domain-containing protein 16)
Q9NWB6	ARGLU1	17.0631	16.6881	17.2895	other	not enriched	Arginine and glutamate-rich protein 1
Q9NWH9	SLTM	16.7736	16.7259	16.2062	other	not enriched	SAFB-like transcription modulator (Modulator of estrogen-induced transcription)
Q9NWU5	MRPL22	18.279	18.279	18.2983	other	not enriched	39S ribosomal protein L22, mitochondrial (L22mt) (MRP-L22) (39S ribosomal protein L25, mitochondrial) (L25mt) (MRP-L25)
Q9NX02	NLRP2	19.0274	18.8715	18.2076	other	not enriched	NACHT, LRR and PYD domains-containing protein 2 (Nucleotide-binding site protein 1) (PYRIN domain and NACHT domain-containing protein 1) (PYRIN-containing APAF1-like protein 2)
Q9NXR7	BRE	16.1877	16.5408	15.7155	other	not enriched	BRCA1-A complex subunit BRE (BRCA1/BRCA2-containing complex subunit 45) (Brain and reproductive organ-expressed protein)
Q9NY12	GAR1	16.5681	16.5681	16.6016	other	not enriched	H/ACA ribonucleoprotein complex subunit 1 (Nucleolar protein family A member 1) (snoRNP protein GAR1)
Q9NY93	DDX56	14.619	13.9756	14.4767	other	not enriched	Probable ATP-dependent RNA helicase DDX56 (EC 3.6.4.13) (ATP-dependent 61 kDa nucleolar RNA helicase) (DEAD box protein 21) (DEAD box protein 56)
Q9NYF8	BCLAF1	16.5957	16.5787	16.7862	other	not enriched	Bcl-2-associated transcription factor 1 (Btf)
Q9NYH9	UTP6	15.9298	15.9104	15.5184	other	not enriched	U3 small nucleolar RNA-associated protein 6 homolog (Hepatocellular carcinoma-associated antigen 66) (Multiple hat domains protein)
Q9NYU2	UGGT1	16.317	16.1028	15.4102	other	not enriched	UDP-glucose:glycoprotein glucosyltransferase 1 (UGT1) (hUGT1) (EC 2.4.1.-) (UDP--Glc:glycoprotein glucosyltransferase) (UDP-glucose ceramide glucosyltransferase-like 1)
Q9NZ01	TECR	16.5161	16.7095	16.2665	other	not enriched	Very-long-chain enoyl-CoA reductase (EC 1.3.1.93) (Synaptic glycoprotein SC2) (Trans-2,3-enoyl-CoA reductase) (TER)
Q9NZ45	CISD1	17.2129	17.2129	16.5961	other	not enriched	CDGSH iron-sulfur domain-containing protein 1 (MitoNEET)
Q9NZB2	FAM120A	17.0299	16.9223	16.556	other	not enriched	Constitutive coactivator of PPAR-gamma-like protein 1 (Oxidative stress-associated Src activator) (Protein FAM120A)
Q9NZE8	MRPL35	14.7271	14.9788	14.6409	other	not enriched	39S ribosomal protein L35, mitochondrial (L35mt) (MRP-L35)
Q9NZJ7	MTCH1	17.4875	17.4798	17.1552	other	not enriched	Mitochondrial carrier homolog 1 (Presenilin-associated protein)
Q9NZM5	GLTSCR2	17.4369	17.3726	17.2501	other	not enriched	Glioma tumor suppressor candidate region gene 2 protein (p60)
Q9NZT1	CALML5	13.2288	13.2288	12.6957	other	not enriched	Calmodulin-like protein 5 (Calmodulin-like skin protein)
Q9P016	THYN1	14.2775	14.2845	14.0526	other	not enriched	Thymocyte nuclear protein 1 (Thymocyte protein Thy28)
Q9P035	HACD3	16.1829	16.6609	16.4041	other	not enriched	Very-long-chain (3R)-3-hydroxyacyl-CoA dehydratase 3 (EC 4.2.1.134) (3-hydroxyacyl-CoA dehydratase 3) (HACD3) (Butyrate-induced protein 1) (B-ind1) (hB-ind1) (Protein-tyrosine phosphatase-like A domain-containing protein 1)
Q9P0L0	VAPA	17.0202	17.0202	16.78	other	not enriched	Vesicle-associated membrane protein-associated protein A (VAMP-A) (VAMP-associated protein A) (VAP-A) (33 kDa VAMP-associated protein) (VAP-33)
Q9P0W5	SCHIP1	17.1432	17.1432	18.1876	other	not enriched	Schwannomin-interacting protein 1 (SCHIP-1)
Q9P107	GMIP	15.2869	15.2869	14.9084	other	not enriched	GEM-interacting protein (GMIP)
Q9P258	RCC2	17.2649	17.2584	17.5221	other	not enriched	Protein RCC2 (RCC1-like protein TD-60) (Telophase disk protein of 60 kDa)
Q9P287	BCCIP	16.213	16.3256	15.897	other	not enriched	BRCA2 and CDKN1A-interacting protein (P21- and CDK-associated protein 1) (Protein TOK-1)
Q9P289	STK26	16.9838	17.0069	16.2191	other	not enriched	Serine/threonine-protein kinase 26 (EC 2.7.11.1) (MST3 and SOK1-related kinase) (Mammalian STE20-like protein kinase 4) (MST-4) (STE20-like kinase MST4) (Serine/threonine-protein kinase MASK)
Q9P2I0	CPSF2	15.9537	15.9793	15.5585	other	not enriched	Cleavage and polyadenylation specificity factor subunit 2 (Cleavage and polyadenylation specificity factor 100 kDa subunit) (CPSF 100 kDa subunit)
Q9P2J5	LARS	16.4896	16.4925	16.2073	other	not enriched	Leucine--tRNA ligase, cytoplasmic (EC 6.1.1.4) (Leucyl-tRNA synthetase) (LeuRS)
Q9P2N5	RBM27	15.3792	15.3792	14.9282	other	not enriched	RNA-binding protein 27 (RNA-binding motif protein 27)
Q9P2R7	SUCLA2	17.0538	17.0538	16.7542	other	not enriched	Succinate--CoA ligase [ADP-forming] subunit beta, mitochondrial (EC 6.2.1.5) (ATP-specific succinyl-CoA synthetase subunit beta) (A-SCS) (Succinyl-CoA synthetase beta-A chain) (SCS-betaA)
Q9UBB4	ATXN10	16.5797	16.5839	16.293	other	not enriched	Ataxin-10 (Brain protein E46 homolog) (Spinocerebellar ataxia type 10 protein)
Q9UBC2	EPS15L1	15.1722	15.0791	15.2071	other	not enriched	Epidermal growth factor receptor substrate 15-like 1 (Eps15-related protein) (Eps15R)
Q9UBE0	SAE1	15.279	15.0829	15.2911	other	not enriched	SUMO-activating enzyme subunit 1 (Ubiquitin-like 1-activating enzyme E1A) [Cleaved into: SUMO-activating enzyme subunit 1, N-terminally processed]
Q9UBF2	COPG2	15.5596	15.5596	15.2896	other	not enriched	Coatomer subunit gamma-2 (Gamma-2-coat protein) (Gamma-2-COP)
Q9UBL3	ASH2L	15.3556	15.3556	15.4001	other	not enriched	Set1/Ash2 histone methyltransferase complex subunit ASH2 (ASH2-like protein)
Q9UBM7	DHCR7	16.5481	16.7615	16.8542	other	not enriched	7-dehydrocholesterol reductase (7-DHC reductase) (EC 1.3.1.21) (Putative sterol reductase SR-2) (Sterol Delta(7)-reductase)
Q9UBQ0	VPS29	16.2237	16.4591	15.8791	other	not enriched	Vacuolar protein sorting-associated protein 29 (hVPS29) (PEP11 homolog) (Vesicle protein sorting 29)
Q9UBQ5	EIF3K	16.872	16.872	16.8951	other	not enriched	Eukaryotic translation initiation factor 3 subunit K (eIF3k) (Eukaryotic translation initiation factor 3 subunit 12) (Muscle-specific gene M9 protein) (PLAC-24) (eIF-3 p25) (eIF-3 p28)
Q9UBQ7	GRHPR	16.0812	16.2733	15.9492	other	not enriched	Glyoxylate reductase/hydroxypyruvate reductase (EC 1.1.1.79) (EC 1.1.1.81)
Q9UBT2	UBA2	17.0928	17.0928	16.8235	other	not enriched	SUMO-activating enzyme subunit 2 (EC 6.3.2.-) (Anthracycline-associated resistance ARX) (Ubiquitin-like 1-activating enzyme E1B) (Ubiquitin-like modifier-activating enzyme 2)
Q9UBU9	NXF1	15.9196	15.9196	15.3955	other	not enriched	Nuclear RNA export factor 1 (Tip-associated protein) (Tip-associating protein) (mRNA export factor TAP)
Q9UBX3	SLC25A10	16.2366	16.31	16.0395	other	not enriched	Mitochondrial dicarboxylate carrier (Solute carrier family 25 member 10)
Q9UG63	ABCF2	16.6328	16.6328	16.5489	other	not enriched	ATP-binding cassette sub-family F member 2 (Iron-inhibited ABC transporter 2)
Q9UGI8	TES	15.5341	15.4948	15.5086	other	not enriched	Testin (TESS)
Q9UH65	SWAP70	17.7557	17.7789	17.6961	other	not enriched	Switch-associated protein 70 (SWAP-70)
Q9UH99	SUN2	15.1181	15.1161	15.1351	other	not enriched	SUN domain-containing protein 2 (Protein unc-84 homolog B) (Rab5-interacting protein) (Rab5IP) (Sad1/unc-84 protein-like 2)
Q9UHB9	SRP68	15.7102	15.7708	15.6336	other	not enriched	Signal recognition particle subunit SRP68 (SRP68) (Signal recognition particle 68 kDa protein)
Q9UHD1	CHORDC1	16.504	16.3645	16.8087	other	not enriched	Cysteine and histidine-rich domain-containing protein 1 (CHORD domain-containing protein 1) (CHORD-containing protein 1) (CHP-1) (Protein morgana)
Q9UHD8	2009-09-01	17.0881	17.0368	16.9717	other	not enriched	Septin-9 (MLL septin-like fusion protein MSF-A) (MLL septin-like fusion protein) (Ovarian/Breast septin) (Ov/Br septin) (Septin D1)
Q9UHJ6	SHPK	14.7925	14.7925	12.9981	other	not enriched	Sedoheptulokinase (SHK) (EC 2.7.1.14) (Carbohydrate kinase-like protein)
Q9UHX1	PUF60	17.2688	17.2343	17.0952	other	not enriched	Poly(U)-binding-splicing factor PUF60 (60 kDa poly(U)-binding-splicing factor) (FUSE-binding protein-interacting repressor) (FBP-interacting repressor) (Ro-binding protein 1) (RoBP1) (Siah-binding protein 1) (Siah-BP1)
Q9UHY7	ENOPH1	16.0581	16.6264	16.9398	other	not enriched	Enolase-phosphatase E1 (EC 3.1.3.77) (2,3-diketo-5-methylthio-1-phosphopentane phosphatase) (MASA homolog)
Q9UI08	EVL	16.5643	16.4157	16.2636	other	not enriched	Ena/VASP-like protein (Ena/vasodilator-stimulated phosphoprotein-like)
Q9UI10	EIF2B4	16.7199	16.5783	15.9438	other	not enriched	Translation initiation factor eIF-2B subunit delta (eIF-2B GDP-GTP exchange factor subunit delta)
Q9UIG0	BAZ1B	15.5724	15.648	15.51	other	not enriched	Tyrosine-protein kinase BAZ1B (EC 2.7.10.2) (Bromodomain adjacent to zinc finger domain protein 1B) (Williams syndrome transcription factor) (Williams-Beuren syndrome chromosomal region 10 protein) (Williams-Beuren syndrome chromosomal region 9 protein) (hWALp2)
Q9UIS9	MBD1	16.1288	16.1782	15.6593	other	not enriched	Methyl-CpG-binding domain protein 1 (CXXC-type zinc finger protein 3) (Methyl-CpG-binding protein MBD1) (Protein containing methyl-CpG-binding domain 1)
Q9UJS0	SLC25A13	15.0877	15.0877	14.7773	other	not enriched	Calcium-binding mitochondrial carrier protein Aralar2 (Citrin) (Mitochondrial aspartate glutamate carrier 2) (Solute carrier family 25 member 13)
Q9UJU6	DBNL	16.6881	16.6881	16.6861	other	not enriched	Drebrin-like protein (Cervical SH3P7) (Cervical mucin-associated protein) (Drebrin-F) (HPK1-interacting protein of 55 kDa) (HIP-55) (SH3 domain-containing protein 7)
Q9UJV9	DDX41	15.9076	15.9076	16.1113	other	not enriched	Probable ATP-dependent RNA helicase DDX41 (EC 3.6.4.13) (DEAD box protein 41) (DEAD box protein abstrakt homolog)
Q9UJZ1	STOML2	17.3138	17.4335	16.8367	other	not enriched	Stomatin-like protein 2, mitochondrial (SLP-2) (EPB72-like protein 2) (Paraprotein target 7) (Paratarg-7)
Q9UK61	FAM208A	14.4914	14.4914	14.0673	other	not enriched	Protein TASOR (CTCL tumor antigen se89-1) (Retinoblastoma-associated protein RAP140) (Transgene activation suppressor protein)
Q9UKD2	MRTO4	16.2994	16.1444	16.4063	other	not enriched	mRNA turnover protein 4 homolog (Ribosome assembly factor MRTO4)
Q9UKF6	CPSF3	15.8482	15.8482	15.9737	other	not enriched	Cleavage and polyadenylation specificity factor subunit 3 (EC 3.1.27.-) (Cleavage and polyadenylation specificity factor 73 kDa subunit) (CPSF 73 kDa subunit) (mRNA 3'-end-processing endonuclease CPSF-73)
Q9UKI8	TLK1	14.6758	14.595	13.4046	other	not enriched	Serine/threonine-protein kinase tousled-like 1 (EC 2.7.11.1) (PKU-beta) (Tousled-like kinase 1)
Q9UKJ3	GPATCH8	16.0548	16.0548	14.7664	other	not enriched	G patch domain-containing protein 8
Q9UKM9	RALY	17.2825	17.2825	17.3873	other	not enriched	RNA-binding protein Raly (Autoantigen p542) (Heterogeneous nuclear ribonucleoprotein C-like 2) (hnRNP core protein C-like 2) (hnRNP associated with lethal yellow protein homolog)
Q9UKT9	IKZF3	15.6319	16.2233	15.9539	other	not enriched	Zinc finger protein Aiolos (Ikaros family zinc finger protein 3)
Q9UKV3	ACIN1	15.2209	15.2505	15.3828	other	not enriched	Apoptotic chromatin condensation inducer in the nucleus (Acinus)
Q9UKX7	NUP50	16.2375	16.2209	16.0647	other	not enriched	Nuclear pore complex protein Nup50 (50 kDa nucleoporin) (Nuclear pore-associated protein 60 kDa-like) (Nucleoporin Nup50)
Q9UL25	RAB21	16.5587	16.5587	16.5257	other	not enriched	Ras-related protein Rab-21
Q9ULC4	MCTS1	16.1274	15.9024	16.5581	other	not enriched	Malignant T-cell-amplified sequence 1 (MCT-1) (Multiple copies T-cell malignancies)
Q9ULE6	PALD1	16.2229	16.03	15.7837	other	not enriched	Paladin
Q9ULV4	CORO1C	15.9882	16.0647	16.274	other	not enriched	Coronin-1C (Coronin-3) (hCRNN4)
Q9ULW0	TPX2	16.3826	16.3622	16.1262	other	not enriched	Targeting protein for Xklp2 (Differentially expressed in cancerous and non-cancerous lung cells 2) (DIL-2) (Hepatocellular carcinoma-associated antigen 519) (Hepatocellular carcinoma-associated antigen 90) (Protein fls353) (Restricted expression proliferation-associated protein 100) (p100)
Q9ULX3	NOB1	16.1627	16.1577	15.7414	other	not enriched	RNA-binding protein NOB1 (Phosphorylation regulatory protein HP-10) (Protein ART-4)
Q9ULX6	AKAP8L	15.7544	15.5696	15.1837	other	not enriched	A-kinase anchor protein 8-like (AKAP8-like protein) (Helicase A-binding protein 95) (HAP95) (Homologous to AKAP95 protein) (HA95) (Neighbor of A-kinase-anchoring protein 95) (Neighbor of AKAP95)
Q9ULZ2	STAP1	14.075	13.9528	13.8025	other	not enriched	Signal-transducing adaptor protein 1 (STAP-1) (BCR downstream-signaling protein 1) (Docking protein BRDG1) (Stem cell adaptor protein 1)
Q9UM00	TMCO1	15.6742	15.6742	15.5191	other	not enriched	Calcium load-activated calcium channel (CLAC channel) (Transmembrane and coiled-coil domain-containing protein 1) (Transmembrane and coiled-coil domains protein 4) (Xenogeneic cross-immune protein PCIA3)
Q9UMS4	PRPF19	17.7737	17.7737	17.9268	other	not enriched	Pre-mRNA-processing factor 19 (EC 6.3.2.-) (Nuclear matrix protein 200) (PRP19/PSO4 homolog) (hPso4) (Senescence evasion factor)
Q9UMY4	SNX12	15.4871	15.4871	14.9079	other	not enriched	Sorting nexin-12
Q9UNH7	SNX6	14.8175	14.8175	15.6511	other	not enriched	Sorting nexin-6 (TRAF4-associated factor 2) [Cleaved into: Sorting nexin-6, N-terminally processed]
Q9UNM6	PSMD13	15.9609	15.8922	15.9835	other	not enriched	26S proteasome non-ATPase regulatory subunit 13 (26S proteasome regulatory subunit RPN9) (26S proteasome regulatory subunit S11) (26S proteasome regulatory subunit p40.5)
Q9UNN5	FAF1	15.5263	15.392	15.15	other	not enriched	FAS-associated factor 1 (hFAF1) (UBX domain-containing protein 12) (UBX domain-containing protein 3A)
Q9UNQ2	DIMT1	14.6787	14.6385	14.3933	other	not enriched	Probable dimethyladenosine transferase (EC 2.1.1.183) (DIM1 dimethyladenosine transferase 1 homolog) (DIM1 dimethyladenosine transferase 1-like) (Probable 18S rRNA (adenine(1779)-N(6)/adenine(1780)-N(6))-dimethyltransferase) (Probable 18S rRNA dimethylase) (Probable S-adenosylmethionine-6-N',N'-adenosyl(rRNA) dimethyltransferase)
Q9UNX4	WDR3	15.8697	15.9479	15.5941	other	not enriched	WD repeat-containing protein 3
Q9UPT8	ZC3H4	15.2585	15.2585	14.8494	other	not enriched	Zinc finger CCCH domain-containing protein 4
Q9UQ35	SRRM2	17.2526	17.1478	17.2225	other	not enriched	Serine/arginine repetitive matrix protein 2 (300 kDa nuclear matrix antigen) (Serine/arginine-rich splicing factor-related nuclear matrix protein of 300 kDa) (SR-related nuclear matrix protein of 300 kDa) (Ser/Arg-related nuclear matrix protein of 300 kDa) (Splicing coactivator subunit SRm300) (Tax-responsive enhancer element-binding protein 803) (TaxREB803)
Q9UQ80	PA2G4	17.3513	17.3865	17.6094	other	not enriched	Proliferation-associated protein 2G4 (Cell cycle protein p38-2G4 homolog) (hG4-1) (ErbB3-binding protein 1)
Q9UQE7	SMC3	16.5441	16.4176	15.877	other	not enriched	Structural maintenance of chromosomes protein 3 (SMC protein 3) (SMC-3) (Basement membrane-associated chondroitin proteoglycan) (Bamacan) (Chondroitin sulfate proteoglycan 6) (Chromosome-associated polypeptide) (hCAP)
Q9Y221	NIP7	16.5947	16.5947	17.534	other	not enriched	60S ribosome subunit biogenesis protein NIP7 homolog (KD93)
Q9Y223	GNE	15.451	15.451	14.8685	other	not enriched	Bifunctional UDP-N-acetylglucosamine 2-epimerase/N-acetylmannosamine kinase (UDP-GlcNAc-2-epimerase/ManAc kinase) [Includes: UDP-N-acetylglucosamine 2-epimerase (hydrolyzing) (EC 3.2.1.183) (UDP-GlcNAc-2-epimerase) (Uridine diphosphate-N-acetylglucosamine-2-epimerase); N-acetylmannosamine kinase (EC 2.7.1.60) (ManAc kinase)]
Q9Y224	C14orf166	15.304	15.304	15.1695	other	not enriched	UPF0568 protein C14orf166 (CLE7 homolog) (CLE)
Q9Y230	RUVBL2	16.7881	16.852	16.9406	other	not enriched	RuvB-like 2 (EC 3.6.4.12) (48 kDa TATA box-binding protein-interacting protein) (48 kDa TBP-interacting protein) (51 kDa erythrocyte cytosolic protein) (ECP-51) (INO80 complex subunit J) (Repressing pontin 52) (Reptin 52) (TIP49b) (TIP60-associated protein 54-beta) (TAP54-beta)
Q9Y262	EIF3L	16.6072	16.6072	16.0703	other	not enriched	Eukaryotic translation initiation factor 3 subunit L (eIF3l) (Eukaryotic translation initiation factor 3 subunit 6-interacting protein) (Eukaryotic translation initiation factor 3 subunit E-interacting protein)
Q9Y265	RUVBL1	16.4575	16.4575	16.5404	other	not enriched	RuvB-like 1 (EC 3.6.4.12) (49 kDa TATA box-binding protein-interacting protein) (49 kDa TBP-interacting protein) (54 kDa erythrocyte cytosolic protein) (ECP-54) (INO80 complex subunit H) (Nuclear matrix protein 238) (NMP 238) (Pontin 52) (TIP49a) (TIP60-associated protein 54-alpha) (TAP54-alpha)
Q9Y266	NUDC	16.4158	16.4158	16.8961	other	not enriched	Nuclear migration protein nudC (Nuclear distribution protein C homolog)
Q9Y276	BCS1L	16.098	16.098	15.0646	other	not enriched	Mitochondrial chaperone BCS1 (h-BCS1) (BCS1-like protein)
Q9Y277	VDAC3	17.7813	17.7813	16.9519	other	not enriched	Voltage-dependent anion-selective channel protein 3 (VDAC-3) (hVDAC3) (Outer mitochondrial membrane protein porin 3)
Q9Y285	FARSA	16.4644	16.4895	16.6051	other	not enriched	Phenylalanine--tRNA ligase alpha subunit (EC 6.1.1.20) (CML33) (Phenylalanyl-tRNA synthetase alpha subunit) (PheRS)
Q9Y295	DRG1	16.4755	16.273	16.1375	other	not enriched	Developmentally-regulated GTP-binding protein 1 (DRG-1) (Neural precursor cell expressed developmentally down-regulated protein 3) (NEDD-3)
Q9Y2D5	AKAP2	16.177	15.9926	15.6824	other	not enriched	A-kinase anchor protein 2 (AKAP-2) (AKAP-KL) (Protein kinase A-anchoring protein 2) (PRKA2)
Q9Y2K7	KDM2A	13.9327	13.4284	11.4913	other	not enriched	Lysine-specific demethylase 2A (EC 1.14.11.27) (CXXC-type zinc finger protein 8) (F-box and leucine-rich repeat protein 11) (F-box protein FBL7) (F-box protein Lilina) (F-box/LRR-repeat protein 11) (JmjC domain-containing histone demethylation protein 1A) ([Histone-H3]-lysine-36 demethylase 1A)
Q9Y2L1	DIS3	17.0052	17.0052	16.5356	other	not enriched	Exosome complex exonuclease RRP44 (EC 3.1.13.-) (EC 3.1.26.-) (Protein DIS3 homolog) (Ribosomal RNA-processing protein 44)
Q9Y2P8	RCL1	13.808	14.1833	13.833	other	not enriched	RNA 3'-terminal phosphate cyclase-like protein
Q9Y2Q3	GSTK1	17.7462	17.7006	16.9855	other	not enriched	Glutathione S-transferase kappa 1 (EC 2.5.1.18) (GST 13-13) (GST class-kappa) (GSTK1-1) (hGSTK1) (Glutathione S-transferase subunit 13)
Q9Y2R4	DDX52	15.611	15.611	16.1927	other	not enriched	Probable ATP-dependent RNA helicase DDX52 (EC 3.6.4.13) (ATP-dependent RNA helicase ROK1-like) (DEAD box protein 52)
Q9Y2R5	MRPS17	17.6512	17.4418	16.748	other	not enriched	28S ribosomal protein S17, mitochondrial (MRP-S17) (S17mt)
Q9Y2R9	MRPS7	16.0891	16.0673	14.0271	other	not enriched	28S ribosomal protein S7, mitochondrial (MRP-S7) (S7mt) (bMRP-27a) (bMRP27a)
Q9Y2V2	CARHSP1	16.8848	16.9707	17.2429	other	not enriched	Calcium-regulated heat-stable protein 1 (Calcium-regulated heat-stable protein of 24 kDa) (CRHSP-24)
Q9Y2W1	THRAP3	16.9803	17.0592	17.0789	other	not enriched	Thyroid hormone receptor-associated protein 3 (Thyroid hormone receptor-associated protein complex 150 kDa component) (Trap150)
Q9Y2X3	NOP58	17.2434	17.2434	17.2764	other	not enriched	Nucleolar protein 58 (Nucleolar protein 5)
Q9Y2Z0	SUGT1	16.3872	16.3536	16.3772	other	not enriched	Protein SGT1 homolog (Protein 40-6-3) (Sgt1) (Suppressor of G2 allele of SKP1 homolog)
Q9Y2Z4	YARS2	15.6432	15.6432	14.8388	other	not enriched	Tyrosine--tRNA ligase, mitochondrial (EC 6.1.1.1) (Tyrosyl-tRNA synthetase) (TyrRS)
Q9Y305	ACOT9	15.3711	15.3711	14.6617	other	not enriched	Acyl-coenzyme A thioesterase 9, mitochondrial (Acyl-CoA thioesterase 9) (EC 3.1.2.-) (Acyl-CoA thioester hydrolase 9)
Q9Y316	MEMO1	16.1167	16.081	15.7324	other	not enriched	Protein MEMO1 (C21orf19-like protein) (Hepatitis C virus NS5A-transactivated protein 7) (HCV NS5A-transactivated protein 7) (Mediator of ErbB2-driven cell motility 1) (Mediator of cell motility 1) (Memo-1)
Q9Y324	FCF1	15.859	15.4999	13.6574	other	not enriched	rRNA-processing protein FCF1 homolog
Q9Y383	LUC7L2	16.0994	16.0994	16.1292	other	not enriched	Putative RNA-binding protein Luc7-like 2
Q9Y3A2	UTP11	14.6524	14.6524	14.1835	other	not enriched	Probable U3 small nucleolar RNA-associated protein 11 (U3 snoRNA-associated protein 11) (UTP11-like protein)
Q9Y3A4	RRP7A	17.1452	17.1675	17.4752	other	not enriched	Ribosomal RNA-processing protein 7 homolog A (Gastric cancer antigen Zg14)
Q9Y3A5	SBDS	15.1261	15.0514	15.0016	other	not enriched	Ribosome maturation protein SBDS (Shwachman-Bodian-Diamond syndrome protein)
Q9Y3C6	PPIL1	18.2691	18.4272	17.596	other	not enriched	Peptidyl-prolyl cis-trans isomerase-like 1 (PPIase) (EC 5.2.1.8) (Rotamase PPIL1)
Q9Y3E5	PTRH2	17.3278	17.3022	16.9602	other	not enriched	Peptidyl-tRNA hydrolase 2, mitochondrial (PTH 2) (EC 3.1.1.29) (Bcl-2 inhibitor of transcription 1)
Q9Y3F4	STRAP	15.1536	15.1536	15.7551	other	not enriched	Serine-threonine kinase receptor-associated protein (MAP activator with WD repeats) (UNR-interacting protein) (WD-40 repeat protein PT-WD)
Q9Y3I0	RTCB	17.1878	17.1039	16.969	other	not enriched	tRNA-splicing ligase RtcB homolog (EC 6.5.1.3)
Q9Y3T9	NOC2L	16.355	16.355	16.0902	other	not enriched	Nucleolar complex protein 2 homolog (Protein NOC2 homolog) (NOC2-like protein) (Novel INHAT repressor)
Q9Y3U8	RPL36	17.2186	17.0818	16.7029	other	not enriched	60S ribosomal protein L36
Q9Y3Y2	CHTOP	16.8195	16.7113	16.582	other	not enriched	Chromatin target of PRMT1 protein (Friend of PRMT1 protein) (Small arginine- and glycine-rich protein) (SRAG)
Q9Y3Z3	SAMHD1	15.8092	15.854	15.4044	other	not enriched	Deoxynucleoside triphosphate triphosphohydrolase SAMHD1 (dNTPase) (EC 3.1.5.-) (Dendritic cell-derived IFNG-induced protein) (DCIP) (Monocyte protein 5) (MOP-5) (SAM domain and HD domain-containing protein 1)
Q9Y490	TLN1	16.669	16.6334	16.5882	other	not enriched	Talin-1
Q9Y4A5	TRRAP	15.0977	15.6591	14.5854	other	not enriched	Transformation/transcription domain-associated protein (350/400 kDa PCAF-associated factor) (PAF350/400) (STAF40) (Tra1 homolog)
Q9Y4P3	TBL2	15.8624	15.8624	15.468	other	not enriched	Transducin beta-like protein 2 (WS beta-transducin repeats protein) (WS-betaTRP) (Williams-Beuren syndrome chromosomal region 13 protein)
Q9Y4W2	LAS1L	16.6018	16.7637	17.7145	other	not enriched	Ribosomal biogenesis protein LAS1L (Protein LAS1 homolog)
Q9Y512	SAMM50	16.6472	16.9337	16.1338	other	not enriched	Sorting and assembly machinery component 50 homolog (Transformation-related gene 3 protein) (TRG-3)
Q9Y530	OARD1	14.992	14.8983	14.8666	other	not enriched	O-acetyl-ADP-ribose deacetylase 1 (EC 3.5.1.-)
Q9Y570	PPME1	16.0835	16.0615	15.1033	other	not enriched	Protein phosphatase methylesterase 1 (PME-1) (EC 3.1.1.89)
Q9Y5B9	SUPT16H	17.2888	17.3738	17.0279	other	not enriched	FACT complex subunit SPT16 (Chromatin-specific transcription elongation factor 140 kDa subunit) (FACT 140 kDa subunit) (FACTp140) (Facilitates chromatin transcription complex subunit SPT16) (hSPT16)
Q9Y5J1	UTP18	16.6422	16.848	16.379	other	not enriched	U3 small nucleolar RNA-associated protein 18 homolog (WD repeat-containing protein 50)
Q9Y5K5	UCHL5	14.9326	14.9326	15.9253	other	not enriched	Ubiquitin carboxyl-terminal hydrolase isozyme L5 (UCH-L5) (EC 3.4.19.12) (Ubiquitin C-terminal hydrolase UCH37) (Ubiquitin thioesterase L5)
Q9Y5K6	CD2AP	15.6857	15.6047	16.5412	other	not enriched	CD2-associated protein (Adapter protein CMS) (Cas ligand with multiple SH3 domains)
Q9Y5L0	TNPO3	14.9511	14.9511	14.2411	other	not enriched	Transportin-3 (Importin-12) (Imp12) (Transportin-SR) (TRN-SR)
Q9Y5P6	GMPPB	15.5932	15.5932	16.2127	other	not enriched	Mannose-1-phosphate guanyltransferase beta (EC 2.7.7.13) (GDP-mannose pyrophosphorylase B) (GTP-mannose-1-phosphate guanylyltransferase beta)
Q9Y617	PSAT1	15.9812	15.9812	15.6211	other	not enriched	Phosphoserine aminotransferase (EC 2.6.1.52) (Phosphohydroxythreonine aminotransferase) (PSAT)
Q9Y673	ALG5	16.7767	16.7946	16.1623	other	not enriched	Dolichyl-phosphate beta-glucosyltransferase (DolP-glucosyltransferase) (EC 2.4.1.117) (Asparagine-linked glycosylation protein 5 homolog)
Q9Y678	COPG1	15.9774	16.0435	15.2069	other	not enriched	Coatomer subunit gamma-1 (Gamma-1-coat protein) (Gamma-1-COP)
Q9Y696	CLIC4	17.0773	17.0773	17.2257	other	not enriched	Chloride intracellular channel protein 4 (Intracellular chloride ion channel protein p64H1)
Q9Y6C9	MTCH2	17.6666	17.6329	17.4884	other	not enriched	Mitochondrial carrier homolog 2 (Met-induced mitochondrial protein)
Q9Y6D6	ARFGEF1	15.9408	15.9703	15.0388	other	not enriched	Brefeldin A-inhibited guanine nucleotide-exchange protein 1 (Brefeldin A-inhibited GEP 1) (ADP-ribosylation factor guanine nucleotide-exchange factor 1) (p200 ARF guanine nucleotide exchange factor) (p200 ARF-GEP1)
Q9Y6E2	BZW2	16.6504	16.6504	16.7103	other	not enriched	Basic leucine zipper and W2 domain-containing protein 2
Q9Y6G9	DYNC1LI1	14.5112	15.2127	14.116	other	not enriched	Cytoplasmic dynein 1 light intermediate chain 1 (LIC1) (Dynein light chain A) (DLC-A) (Dynein light intermediate chain 1, cytosolic)
Q9Y6W5	WASF2	16.9899	16.9523	16.411	other	not enriched	Wiskott-Aldrich syndrome protein family member 2 (WASP family protein member 2) (Protein WAVE-2) (Verprolin homology domain-containing protein 2)
Q9Y6Y8	SEC23IP	17.1377	17.1377	16.6137	other	not enriched	SEC23-interacting protein (p125)
O75934	BCAS2	15.8827	15.8827	13.3557	other	not enriched	Pre-mRNA-splicing factor SPF27 (Breast carcinoma-amplified sequence 2) (DNA amplified in mammary carcinoma 1 protein) (Spliceosome-associated protein SPF 27)
O95747	OXSR1	15.6529	15.6673	11.8296	other	not enriched	Serine/threonine-protein kinase OSR1 (EC 2.7.11.1) (Oxidative stress-responsive 1 protein)
P35580	MYH10	15.5733	15.6264	12.7237	other	not enriched	Myosin-10 (Cellular myosin heavy chain, type B) (Myosin heavy chain 10) (Myosin heavy chain, non-muscle IIb) (Non-muscle myosin heavy chain B) (NMMHC-B) (Non-muscle myosin heavy chain IIb) (NMMHC II-b) (NMMHC-IIB)
P41227	NAA10	16.2213	16.2213	13.6577	other	not enriched	N-alpha-acetyltransferase 10 (EC 2.3.1.-) (EC 2.3.1.88) (N-terminal acetyltransferase complex ARD1 subunit homolog A) (NatA catalytic subunit Naa10)
Q9H2K8	TAOK3	14.087	14.1226	10.2232	other	not enriched	Serine/threonine-protein kinase TAO3 (EC 2.7.11.1) (Cutaneous T-cell lymphoma-associated antigen HD-CL-09) (CTCL-associated antigen HD-CL-09) (Dendritic cell-derived protein kinase) (JNK/SAPK-inhibitory kinase) (Jun kinase-inhibitory kinase) (Kinase from chicken homolog A) (hKFC-A) (Thousand and one amino acid protein 3)
Q9Y399	MRPS2	17.0766	17.0766	14.2315	other	not enriched	28S ribosomal protein S2, mitochondrial (MRP-S2) (S2mt)

## Sheet: Fig. 2f
Source data table for Fig. 2f: Signficance testing results of proteins relatively quantified by an anti-CD20 antibody-guided LUX-MS on human B-lymphoma (SUDHL6) cells.
Protein	Gene	Log2(labeled / unlabeled)	P-value	Subcellular location	Annotation	Description
P01867	IGG2B_MOUSE	6.69194	2.06e-06	surface	antibody	Ig gamma-2B chain C region
P01865	GCAM_MOUSE	5.56433	1.12e-05	surface	antibody	Ig gamma-2A chain C region
P11836	MS4A1	3.58633	1.77e-05	surface	CD20	B-lymphocyte antigen CD20 (B-lymphocyte surface antigen B1) (Bp35) (Leukocyte surface antigen Leu-16) (Membrane-spanning 4-domains subfamily A member 1) (CD antigen CD20)
P05362	ICAM1	6.33726	2.75e-05	surface	enriched	Intercellular adhesion molecule 1 (ICAM-1) (Major group rhinovirus receptor) (CD antigen CD54)
P04229	HLA-DRB1	6.32931	0.00227347	surface	enriched	HLA class II histocompatibility antigen, DRB1-1 beta chain (MHC class II antigen DRB1*1) (DR-1) (DR1)
P01892	HLA-A	6.25748	7.27e-05	surface	enriched	HLA class I histocompatibility antigen, A-2 alpha chain (MHC class I antigen A*2)
P13762	HLA-DRB4	5.91743	0.000956611	surface	enriched	HLA class II histocompatibility antigen, DR beta 4 chain (MHC class II antigen DRB4)
Q8NHL6	LILRB1	5.6783	0.000145542	surface	enriched	Leukocyte immunoglobulin-like receptor subfamily B member 1 (LIR-1) (Leukocyte immunoglobulin-like receptor 1) (CD85 antigen-like family member J) (Immunoglobulin-like transcript 2) (ILT-2) (Monocyte/macrophage immunoglobulin-like receptor 7) (MIR-7) (CD antigen CD85j)
P13598	ICAM2	5.66709	3.76e-05	surface	enriched	Intercellular adhesion molecule 2 (ICAM-2) (CD antigen CD102)
P32942	ICAM3	5.60919	3.19e-05	surface	enriched	Intercellular adhesion molecule 3 (ICAM-3) (CDw50) (ICAM-R) (CD antigen CD50)
P42081	CD86	5.52639	0.00101669	surface	enriched	T-lymphocyte activation antigen CD86 (Activation B7-2 antigen) (B70) (BU63) (CTLA-4 counter-receptor B7.2) (FUN-1) (CD antigen CD86)
Q13740	ALCAM	5.41958	2.87e-06	surface	enriched	CD166 antigen (Activated leukocyte cell adhesion molecule) (CD antigen CD166)
Q9H3S1	SEMA4A	5.1299	1.68e-05	surface	enriched	Semaphorin-4A (Semaphorin-B) (Sema B)
P28907	CD38	5.05552	1.68e-06	surface	enriched	ADP-ribosyl cyclase/cyclic ADP-ribose hydrolase 1 (EC 3.2.2.6) (2'-phospho-ADP-ribosyl cyclase) (2'-phospho-ADP-ribosyl cyclase/2'-phospho-cyclic-ADP-ribose transferase) (EC 2.4.99.20) (2'-phospho-cyclic-ADP-ribose transferase) (ADP-ribosyl cyclase 1) (ADPRC 1) (Cyclic ADP-ribose hydrolase 1) (cADPr hydrolase 1) (T10) (CD antigen CD38)
Q96P31	FCRL3	4.72499	1.91e-05	surface	enriched	Fc receptor-like protein 3 (FcR-like protein 3) (FcRL3) (Fc receptor homolog 3) (FcRH3) (IFGP family protein 3) (hIFGP3) (Immune receptor translocation-associated protein 3) (SH2 domain-containing phosphatase anchor protein 2) (CD antigen CD307c)
P09326	CD48	4.7005	4.3e-05	surface	enriched	CD48 antigen (B-lymphocyte activation marker BLAST-1) (BCM1 surface antigen) (Leukocyte antigen MEM-102) (SLAM family member 2) (SLAMF2) (Signaling lymphocytic activation molecule 2) (TCT.1) (CD antigen CD48)
O60486	PLXNC1	4.61042	0.0145907	surface	enriched	Plexin-C1 (Virus-encoded semaphorin protein receptor) (CD antigen CD232)
P13760	HLA-DRB1	4.53135	3.22e-05	surface	enriched	HLA class II histocompatibility antigen, DRB1-4 beta chain (MHC class II antigen DRB1*4) (DR-4) (DR4)
P01906	HLA-DQA2	4.47816	0.000923656	surface	enriched	HLA class II histocompatibility antigen, DQ alpha 2 chain (DX alpha chain) (HLA class II histocompatibility antigen, DQ(6) alpha chain) (HLA-DQA1) (MHC class II DQA2)
P20036	HLA-DPA1	4.46621	2.86e-05	surface	enriched	HLA class II histocompatibility antigen, DP alpha 1 chain (DP(W3)) (DP(W4)) (HLA-SB alpha chain) (MHC class II DP3-alpha) (MHC class II DPA1)
P08575	PTPRC	4.4619	5.57e-08	surface	enriched	Receptor-type tyrosine-protein phosphatase C (EC 3.1.3.48) (Leukocyte common antigen) (L-CA) (T200) (CD antigen CD45)
Q96LA5	FCRL2	4.45669	0.00494572	surface	enriched	Fc receptor-like protein 2 (FcR-like protein 2) (FcRL2) (Fc receptor homolog 2) (FcRH2) (IFGP family protein 4) (Immunoglobulin receptor translocation-associated protein 4) (SH2 domain-containing phosphatase anchor protein 1) (CD antigen CD307b)
P05186	ALPL	4.44733	0.00148369	surface	enriched	Alkaline phosphatase, tissue-nonspecific isozyme (AP-TNAP) (TNSALP) (EC 3.1.3.1) (Alkaline phosphatase liver/bone/kidney isozyme)
P04440	HLA-DPB1	4.31503	2.49e-06	surface	enriched	HLA class II histocompatibility antigen, DP beta 1 chain (HLA class II histocompatibility antigen, DP(W4) beta chain) (MHC class II antigen DPB1)
P26010	ITGB7	4.28881	0.00407688	surface	enriched	Integrin beta-7 (Gut homing receptor beta subunit)
Q68D85	NCR3LG1	4.2813	0.00024404	surface	enriched	Natural cytotoxicity triggering receptor 3 ligand 1 (B7 homolog 6) (B7-H6)
P35613	BSG	4.20517	6e-05	surface	enriched	Basigin (5F7) (Collagenase stimulatory factor) (Extracellular matrix metalloproteinase inducer) (EMMPRIN) (Leukocyte activation antigen M6) (OK blood group antigen) (Tumor cell-derived collagenase stimulatory factor) (TCSF) (CD antigen CD147)
P08195	SLC3A2	4.09663	3.92e-05	surface	enriched	4F2 cell-surface antigen heavy chain (4F2hc) (4F2 heavy chain antigen) (Lymphocyte activation antigen 4F2 large subunit) (Solute carrier family 3 member 2) (CD antigen CD98)
Q92859	NEO1	4.06517	0.000144002	surface	enriched	Neogenin (Immunoglobulin superfamily DCC subclass member 2)
P06213	INSR	3.98604	0.0019255	surface	enriched	Insulin receptor (IR) (EC 2.7.10.1) (CD antigen CD220) [Cleaved into: Insulin receptor subunit alpha; Insulin receptor subunit beta]
Q9UN70	PCDHGC3	3.87824	0.00967272	surface	enriched	Protocadherin gamma-C3 (PCDH-gamma-C3) (Protocadherin-2) (Protocadherin-43) (PC-43)
O60449	LY75	3.80201	0.00462294	surface	enriched	Lymphocyte antigen 75 (Ly-75) (C-type lectin domain family 13 member B) (DEC-205) (gp200-MR6) (CD antigen CD205)
P01903	HLA-DRA	3.7773	0.000315463	surface	enriched	HLA class II histocompatibility antigen, DR alpha chain (MHC class II antigen DRA)
Q6PCB8	EMB	3.6986	0.000332596	surface	enriched	Embigin
P20273	CD22	3.62968	0.00036567	surface	enriched	B-cell receptor CD22 (B-lymphocyte cell adhesion molecule) (BL-CAM) (Sialic acid-binding Ig-like lectin 2) (Siglec-2) (T-cell surface antigen Leu-14) (CD antigen CD22)
Q9UIW2	PLXNA1	3.5668	0.00124223	surface	enriched	Plexin-A1 (Semaphorin receptor NOV)
Q10589	BST2	3.53772	0.00240524	surface	enriched	Bone marrow stromal antigen 2 (BST-2) (HM1.24 antigen) (Tetherin) (CD antigen CD317)
Q96DU3	SLAMF6	3.52616	0.0288056	surface	enriched	SLAM family member 6 (Activating NK receptor) (NK-T-B-antigen) (NTB-A) (CD antigen CD352)
P32970	CD70	3.34684	2.97e-05	surface	enriched	CD70 antigen (CD27 ligand) (CD27-L) (Tumor necrosis factor ligand superfamily member 7) (CD antigen CD70)
Q969P0	IGSF8	3.31471	0.000168662	surface	enriched	Immunoglobulin superfamily member 8 (IgSF8) (CD81 partner 3) (Glu-Trp-Ile EWI motif-containing protein 2) (EWI-2) (Keratinocytes-associated transmembrane protein 4) (KCT-4) (LIR-D1) (Prostaglandin regulatory-like protein) (PGRL) (CD antigen CD316)
Q01650	SLC7A5	3.24722	0.0396057	surface	enriched	Large neutral amino acids transporter small subunit 1 (4F2 light chain) (4F2 LC) (4F2LC) (CD98 light chain) (Integral membrane protein E16) (L-type amino acid transporter 1) (hLAT1) (Solute carrier family 7 member 5) (y+ system cationic amino acid transporter)
P13612	ITGA4	3.19574	0.0119231	surface	enriched	Integrin alpha-4 (CD49 antigen-like family member D) (Integrin alpha-IV) (VLA-4 subunit alpha) (CD antigen CD49d)
Q15758	SLC1A5	2.96237	0.000261006	surface	enriched	Neutral amino acid transporter B(0) (ATB(0)) (Baboon M7 virus receptor) (RD114/simian type D retrovirus receptor) (Sodium-dependent neutral amino acid transporter type 2) (Solute carrier family 1 member 5)
O94985	CLSTN1	2.95993	0.0274157	surface	enriched	Calsyntenin-1 (Alcadein-alpha) (Alc-alpha) (Alzheimer-related cadherin-like protein) (Non-classical cadherin XB31alpha) [Cleaved into: Soluble Alc-alpha (SAlc-alpha); CTF1-alpha (C-terminal fragment 1-alpha)]
P53985	SLC16A1	2.61753	0.00546184	surface	enriched	Monocarboxylate transporter 1 (MCT 1) (Solute carrier family 16 member 1)
Q9HC56	PCDH9	2.47912	7.87e-05	surface	enriched	Protocadherin-9
Q9Y6M7	SLC4A7	2.41408	0.028629	surface	enriched	Sodium bicarbonate cotransporter 3 (Electroneutral Na/HCO(3) cotransporter) (Sodium bicarbonate cotransporter 2) (Sodium bicarbonate cotransporter 2b) (Bicarbonate transporter) (Solute carrier family 4 member 7)
P05023	ATP1A1	2.21556	0.00670574	surface	enriched	Sodium/potassium-transporting ATPase subunit alpha-1 (Na(+)/K(+) ATPase alpha-1 subunit) (EC 3.6.3.9) (Sodium pump subunit alpha-1)
Q6PJF5	RHBDF2	1.30723	0.0206295	surface	enriched	Inactive rhomboid protein 2 (iRhom2) (Rhomboid 5 homolog 2) (Rhomboid family member 2) (Rhomboid veinlet-like protein 5) (Rhomboid veinlet-like protein 6)
P61769	B2M	5.62453	0.000280307	NA	enriched	Beta-2-microglobulin [Cleaved into: Beta-2-microglobulin form pI 5.3]
Q13362	PPP2R5C	4.90216	0.00376227	NA	enriched	Serine/threonine-protein phosphatase 2A 56 kDa regulatory subunit gamma isoform (PP2A B subunit isoform B'-gamma) (PP2A B subunit isoform B56-gamma) (PP2A B subunit isoform PR61-gamma) (PP2A B subunit isoform R5-gamma) (Renal carcinoma antigen NY-REN-29)
Q9Y5Y6	ST14	4.83532	1.62e-05	NA	enriched	Suppressor of tumorigenicity 14 protein (EC 3.4.21.109) (Matriptase) (Membrane-type serine protease 1) (MT-SP1) (Prostamin) (Serine protease 14) (Serine protease TADG-15) (Tumor-associated differentially-expressed gene 15 protein)
Q86UX6	STK32C	4.42217	0.00012697	NA	enriched	Serine/threonine-protein kinase 32C (EC 2.7.11.1) (PKE) (Yet another novel kinase 3)
P21854	CD72	4.18849	0.00436105	NA	enriched	B-cell differentiation antigen CD72 (Lyb-2) (CD antigen CD72)
P46060	RANGAP1	2.24505	4.62e-05	NA	enriched	Ran GTPase-activating protein 1 (RanGAP1)
P61966	AP1S1	2.1024	0.0197217	NA	enriched	AP-1 complex subunit sigma-1A (Adaptor protein complex AP-1 subunit sigma-1A) (Adaptor-related protein complex 1 subunit sigma-1A) (Clathrin assembly protein complex 1 sigma-1A small chain) (Clathrin coat assembly protein AP19) (Golgi adaptor HA1/AP1 adaptin sigma-1A subunit) (HA1 19 kDa subunit) (Sigma 1a subunit of AP-1 clathrin) (Sigma-adaptin 1A) (Sigma1A-adaptin)
Q9UBB5	MBD2	2.08364	0.00549084	NA	enriched	Methyl-CpG-binding domain protein 2 (Demethylase) (DMTase) (Methyl-CpG-binding protein MBD2)
Q9NZJ7	MTCH1	1.74571	0.00373494	NA	enriched	Mitochondrial carrier homolog 1 (Presenilin-associated protein)
Q13557	CAMK2D	1.52515	0.0326765	NA	enriched	Calcium/calmodulin-dependent protein kinase type II subunit delta (CaM kinase II subunit delta) (CaMK-II subunit delta) (EC 2.7.11.17)
Q16795	NDUFA9	0.855865	0.0128701	NA	enriched	NADH dehydrogenase [ubiquinone] 1 alpha subcomplex subunit 9, mitochondrial (Complex I-39kD) (CI-39kD) (NADH-ubiquinone oxidoreductase 39 kDa subunit)
O75436	VPS26A	0.699463	0.0220773	NA	enriched	Vacuolar protein sorting-associated protein 26A (Vesicle protein sorting 26A) (hVPS26)
Q9UIG0	BAZ1B	0.616583	0.00804192	NA	enriched	Tyrosine-protein kinase BAZ1B (EC 2.7.10.2) (Bromodomain adjacent to zinc finger domain protein 1B) (Williams syndrome transcription factor) (Williams-Beuren syndrome chromosomal region 10 protein) (Williams-Beuren syndrome chromosomal region 9 protein) (hWALp2)
P61073	CXCR4	1.4509	0.173665	surface	not enriched	C-X-C chemokine receptor type 4 (CXC-R4) (CXCR-4) (FB22) (Fusin) (HM89) (LCR1) (Leukocyte-derived seven transmembrane domain receptor) (LESTR) (Lipopolysaccharide-associated protein 3) (LAP-3) (LPS-associated protein 3) (NPYRL) (Stromal cell-derived factor 1 receptor) (SDF-1 receptor) (CD antigen CD184)
Q08554	DSC1	0.600009	0.526338	surface	not enriched	Desmocollin-1 (Cadherin family member 1) (Desmosomal glycoprotein 2/3) (DG2/DG3)
Q9HD45	TM9SF3	0.528464	0.564841	surface	not enriched	Transmembrane 9 superfamily member 3 (EP70-P-iso) (SM-11044-binding protein)
P98153	DGCR2	0.519352	0.528806	surface	not enriched	Integral membrane protein DGCR2/IDD
Q02413	DSG1	0.255413	0.728889	surface	not enriched	Desmoglein-1 (Cadherin family member 4) (Desmosomal glycoprotein 1) (DG1) (DGI) (Pemphigus foliaceus antigen)
P04839	CYBB	0.229648	0.546852	surface	not enriched	Cytochrome b-245 heavy chain (EC 1.-.-.-) (CGD91-phox) (Cytochrome b(558) subunit beta) (Cytochrome b558 subunit beta) (Heme-binding membrane glycoprotein gp91phox) (NADPH oxidase 2) (Neutrophil cytochrome b 91 kDa polypeptide) (Superoxide-generating NADPH oxidase heavy chain subunit) (gp91-1) (gp91-phox) (p22 phagocyte B-cytochrome)
Q9HD20	ATP13A1	0.153331	0.423241	surface	not enriched	Manganese-transporting ATPase 13A1 (EC 3.6.3.-)
P04843	RPN1	0.122208	0.537808	surface	not enriched	Dolichyl-diphosphooligosaccharide--protein glycosyltransferase subunit 1 (EC 2.4.99.18) (Dolichyl-diphosphooligosaccharide--protein glycosyltransferase 67 kDa subunit) (Ribophorin I) (RPN-I) (Ribophorin-1)
Q8TEM1	NUP210	-0.0437988	0.649058	surface	not enriched	Nuclear pore membrane glycoprotein 210 (Nuclear pore protein gp210) (Nuclear envelope pore membrane protein POM 210) (POM210) (Nucleoporin Nup210) (Pore membrane protein of 210 kDa)
Q8WYP5	AHCTF1	2.31233	0.250834	NA	not enriched	Protein ELYS (Embryonic large molecule derived from yolk sac) (Protein MEL-28) (Putative AT-hook-containing transcription factor 1)
P49006	MARCKSL1	2.28502	0.215995	NA	not enriched	MARCKS-related protein (MARCKS-like protein 1) (Macrophage myristoylated alanine-rich C kinase substrate) (Mac-MARCKS) (MacMARCKS)
P56134	ATP5J2	2.01264	0.272382	NA	not enriched	ATP synthase subunit f, mitochondrial
Q6ZS81	WDFY4	1.84659	0.20901	NA	not enriched	WD repeat- and FYVE domain-containing protein 4
Q9BZF1	OSBPL8	1.83021	0.469297	NA	not enriched	Oxysterol-binding protein-related protein 8 (ORP-8) (OSBP-related protein 8)
Q9HC21	SLC25A19	1.65142	0.247858	NA	not enriched	Mitochondrial thiamine pyrophosphate carrier (Mitochondrial uncoupling protein 1) (Solute carrier family 25 member 19)
Q9UHQ9	CYB5R1	1.61629	0.355689	NA	not enriched	NADH-cytochrome b5 reductase 1 (b5R.1) (EC 1.6.2.2) (Humb5R2) (NAD(P)H:quinone oxidoreductase type 3 polypeptide A2)
Q96EY4	TMA16	1.46251	0.283951	NA	not enriched	Translation machinery-associated protein 16
Q14161	GIT2	1.3773	0.298734	NA	not enriched	ARF GTPase-activating protein GIT2 (ARF GAP GIT2) (Cool-interacting tyrosine-phosphorylated protein 2) (CAT-2) (CAT2) (G protein-coupled receptor kinase-interactor 2) (GRK-interacting protein 2)
Q8IXB1	DNAJC10	1.37425	0.460257	NA	not enriched	DnaJ homolog subfamily C member 10 (EC 1.8.4.-) (Endoplasmic reticulum DNA J domain-containing protein 5) (ER-resident protein ERdj5) (ERdj5) (Macrothioredoxin) (MTHr)
Q8WWQ0	PHIP	1.37081	0.340898	NA	not enriched	PH-interacting protein (PHIP) (IRS-1 PH domain-binding protein) (WD repeat-containing protein 11)
Q9P0J0	NDUFA13	1.33567	0.253187	NA	not enriched	NADH dehydrogenase [ubiquinone] 1 alpha subcomplex subunit 13 (Cell death regulatory protein GRIM-19) (Complex I-B16.6) (CI-B16.6) (Gene associated with retinoic and interferon-induced mortality 19 protein) (GRIM-19) (Gene associated with retinoic and IFN-induced mortality 19 protein) (NADH-ubiquinone oxidoreductase B16.6 subunit)
P68431	HIST1H3A; HIST1H3B; HIST1H3C; HIST1H3D; HIST1H3E; HIST1H3F; HIST1H3G; HIST1H3H; HIST1H3I; HIST1H3J	1.259	0.248331	NA	not enriched	Histone H3.1 (Histone H3/a) (Histone H3/b) (Histone H3/c) (Histone H3/d) (Histone H3/f) (Histone H3/h) (Histone H3/i) (Histone H3/j) (Histone H3/k) (Histone H3/l)
P31151	S100A7	1.23686	0.0926294	NA	not enriched	Protein S100-A7 (Psoriasin) (S100 calcium-binding protein A7)
O00506	STK25	1.21019	0.364147	NA	not enriched	Serine/threonine-protein kinase 25 (EC 2.7.11.1) (Ste20-like kinase) (Sterile 20/oxidant stress-response kinase 1) (SOK-1) (Ste20/oxidant stress response kinase 1)
P98175	RBM10	1.20607	0.411978	NA	not enriched	RNA-binding protein 10 (G patch domain-containing protein 9) (RNA-binding motif protein 10) (RNA-binding protein S1-1) (S1-1)
E9PAV3	NACA	1.17187	0.106572	NA	not enriched	Nascent polypeptide-associated complex subunit alpha, muscle-specific form (Alpha-NAC, muscle-specific form) (skNAC)
O43592	XPOT	1.12079	0.151201	NA	not enriched	Exportin-T (Exportin(tRNA)) (tRNA exportin)
Q2TAL8	QRICH1	1.10826	0.207599	NA	not enriched	Glutamine-rich protein 1
Q9Y5K5	UCHL5	1.08794	0.203461	NA	not enriched	Ubiquitin carboxyl-terminal hydrolase isozyme L5 (UCH-L5) (EC 3.4.19.12) (Ubiquitin C-terminal hydrolase UCH37) (Ubiquitin thioesterase L5)
Q92905	COPS5	1.0671	0.347406	NA	not enriched	COP9 signalosome complex subunit 5 (SGN5) (Signalosome subunit 5) (EC 3.4.-.-) (Jun activation domain-binding protein 1)
P54793	ARSF	1.05115	0.154366	NA	not enriched	Arylsulfatase F (ASF) (EC 3.1.6.-)
O76094	SRP72	1.02014	0.524914	NA	not enriched	Signal recognition particle subunit SRP72 (SRP72) (Signal recognition particle 72 kDa protein)
P62841	RPS15	1.00844	0.197823	NA	not enriched	40S ribosomal protein S15 (RIG protein)
Q9H9A6	LRRC40	1.0073	0.172604	NA	not enriched	Leucine-rich repeat-containing protein 40
P62891	RPL39	0.988486	0.550733	NA	not enriched	60S ribosomal protein L39
Q6PD62	CTR9	0.951987	0.108458	NA	not enriched	RNA polymerase-associated protein CTR9 homolog (SH2 domain-binding protein 1)
O75027	ABCB7	0.91991	0.191921	NA	not enriched	ATP-binding cassette sub-family B member 7, mitochondrial (ATP-binding cassette transporter 7) (ABC transporter 7 protein)
P30837	ALDH1B1	0.905366	0.198027	NA	not enriched	Aldehyde dehydrogenase X, mitochondrial (EC 1.2.1.3) (Aldehyde dehydrogenase 5) (Aldehyde dehydrogenase family 1 member B1)
Q5ST30	VARS2	0.879169	0.186469	NA	not enriched	Valine--tRNA ligase, mitochondrial (EC 6.1.1.9) (Valyl-tRNA synthetase) (ValRS) (Valyl-tRNA synthetase-like)
O00767	SCD	0.87194	0.397049	NA	not enriched	Acyl-CoA desaturase (EC 1.14.19.1) (Delta(9)-desaturase) (Delta-9 desaturase) (Fatty acid desaturase) (Stearoyl-CoA desaturase) (hSCD1)
Q86UE3	ZNF546	0.855881	0.632539	NA	not enriched	Zinc finger protein 546 (Zinc finger protein 49)
Q9UJA5	TRMT6	0.852615	0.58814	NA	not enriched	tRNA (adenine(58)-N(1))-methyltransferase non-catalytic subunit TRM6 (tRNA(m1A58)-methyltransferase subunit TRM6) (tRNA(m1A58)MTase subunit TRM6)
Q0VDF9	HSPA14	0.836582	0.175911	NA	not enriched	Heat shock 70 kDa protein 14 (HSP70-like protein 1) (Heat shock protein HSP60)
Q96SB4	SRPK1	0.833293	0.323783	NA	not enriched	SRSF protein kinase 1 (EC 2.7.11.1) (SFRS protein kinase 1) (Serine/arginine-rich protein-specific kinase 1) (SR-protein-specific kinase 1)
Q86Y56	DNAAF5	0.823984	0.239549	NA	not enriched	Dynein assembly factor 5, axonemal (HEAT repeat-containing protein 2)
Q9NVV4	MTPAP	0.813235	0.423774	NA	not enriched	Poly(A) RNA polymerase, mitochondrial (PAP) (EC 2.7.7.19) (PAP-associated domain-containing protein 1) (Polynucleotide adenylyltransferase) (Terminal uridylyltransferase 1) (TUTase 1) (mtPAP)
P29508	SERPINB3	0.797939	0.382491	NA	not enriched	Serpin B3 (Protein T4-A) (Squamous cell carcinoma antigen 1) (SCCA-1)
Q15629	TRAM1	0.779747	0.191587	NA	not enriched	Translocating chain-associated membrane protein 1
Q9NQ55	PPAN	0.770661	0.502977	NA	not enriched	Suppressor of SWI4 1 homolog (Ssf-1) (Brix domain-containing protein 3) (Peter Pan homolog)
P04040	CAT	0.766467	0.544075	NA	not enriched	Catalase (EC 1.11.1.6)
P12270	TPR	0.765397	0.327106	NA	not enriched	Nucleoprotein TPR (Megator) (NPC-associated intranuclear protein) (Translocated promoter region protein)
Q13492	PICALM	0.764077	0.235124	NA	not enriched	Phosphatidylinositol-binding clathrin assembly protein (Clathrin assembly lymphoid myeloid leukemia protein)
Q9BTD8	RBM42	0.757455	0.340255	NA	not enriched	RNA-binding protein 42 (RNA-binding motif protein 42)
Q16540	MRPL23	0.742543	0.171363	NA	not enriched	39S ribosomal protein L23, mitochondrial (L23mt) (MRP-L23) (L23 mitochondrial-related protein) (Ribosomal protein L23-like)
Q14331	FRG1	0.742301	0.484443	NA	not enriched	Protein FRG1 (FSHD region gene 1 protein)
Q7Z739	YTHDF3	0.73852	0.224423	NA	not enriched	YTH domain-containing family protein 3
P58557	YBEY	0.731108	0.480557	NA	not enriched	Putative ribonuclease
P53007	SLC25A1	0.728828	0.298497	NA	not enriched	Tricarboxylate transport protein, mitochondrial (Citrate transport protein) (CTP) (Solute carrier family 25 member 1) (Tricarboxylate carrier protein)
O95747	OXSR1	0.727454	0.602018	NA	not enriched	Serine/threonine-protein kinase OSR1 (EC 2.7.11.1) (Oxidative stress-responsive 1 protein)
Q9NXF1	TEX10	0.726167	0.260164	NA	not enriched	Testis-expressed sequence 10 protein
Q96FX7	TRMT61A	0.718931	0.195814	NA	not enriched	tRNA (adenine(58)-N(1))-methyltransferase catalytic subunit TRMT61A (EC 2.1.1.220) (tRNA(m1A58)-methyltransferase subunit TRMT61A) (tRNA(m1A58)MTase subunit TRMT61A)
P50453	SERPINB9	0.699308	0.155958	NA	not enriched	Serpin B9 (Cytoplasmic antiproteinase 3) (CAP-3) (CAP3) (Peptidase inhibitor 9) (PI-9)
Q9ULW3	ABT1	0.688245	0.315359	NA	not enriched	Activator of basal transcription 1 (hABT1) (Basal transcriptional activator)
Q969M3	YIPF5	0.675139	0.109474	NA	not enriched	Protein YIPF5 (Five-pass transmembrane protein localizing in the Golgi apparatus and the endoplasmic reticulum 5) (Smooth muscle cell-associated protein 5) (SMAP-5) (YIP1 family member 5) (YPT-interacting protein 1 A)
P14317	HCLS1	0.670357	0.53413	NA	not enriched	Hematopoietic lineage cell-specific protein (Hematopoietic cell-specific LYN substrate 1) (LckBP1) (p75)
Q9H3N1	TMX1	0.668779	0.494361	NA	not enriched	Thioredoxin-related transmembrane protein 1 (Thioredoxin domain-containing protein 1) (Transmembrane Trx-related protein)
Q9Y2R4	DDX52	0.663376	0.061573	NA	not enriched	Probable ATP-dependent RNA helicase DDX52 (EC 3.6.4.13) (ATP-dependent RNA helicase ROK1-like) (DEAD box protein 52)
Q92922	SMARCC1	0.656986	0.42955	NA	not enriched	SWI/SNF complex subunit SMARCC1 (BRG1-associated factor 155) (BAF155) (SWI/SNF complex 155 kDa subunit) (SWI/SNF-related matrix-associated actin-dependent regulator of chromatin subfamily C member 1)
O43760	SYNGR2	0.653817	0.12749	NA	not enriched	Synaptogyrin-2 (Cellugyrin)
O96008	TOMM40	0.653614	0.429526	NA	not enriched	Mitochondrial import receptor subunit TOM40 homolog (Protein Haymaker) (Translocase of outer membrane 40 kDa subunit homolog) (p38.5)
O60231	DHX16	0.651985	0.402806	NA	not enriched	Putative pre-mRNA-splicing factor ATP-dependent RNA helicase DHX16 (EC 3.6.4.13) (ATP-dependent RNA helicase #3) (DEAH-box protein 16)
Q92620	DHX38	0.650325	0.261316	NA	not enriched	Pre-mRNA-splicing factor ATP-dependent RNA helicase PRP16 (EC 3.6.4.13) (ATP-dependent RNA helicase DHX38) (DEAH box protein 38)
Q9BY32	ITPA	0.646703	0.233129	NA	not enriched	Inosine triphosphate pyrophosphatase (ITPase) (Inosine triphosphatase) (EC 3.6.1.9) (Non-canonical purine NTP pyrophosphatase) (Non-standard purine NTP pyrophosphatase) (Nucleoside-triphosphate diphosphatase) (Nucleoside-triphosphate pyrophosphatase) (NTPase) (Putative oncogene protein hlc14-06-p)
Q9Y4B6	VPRBP	0.636831	0.598462	NA	not enriched	Protein VPRBP (DDB1- and CUL4-associated factor 1) (HIV-1 Vpr-binding protein) (VprBP) (Serine/threonine-protein kinase VPRBP) (EC 2.7.11.1) (Vpr-interacting protein)
P26038	MSN	0.626366	0.307094	NA	not enriched	Moesin (Membrane-organizing extension spike protein)
P51809	VAMP7	0.62234	0.374219	NA	not enriched	Vesicle-associated membrane protein 7 (VAMP-7) (Synaptobrevin-like protein 1) (Tetanus-insensitive VAMP) (Ti-VAMP)
P30740	SERPINB1	0.622111	0.479195	NA	not enriched	Leukocyte elastase inhibitor (LEI) (Monocyte/neutrophil elastase inhibitor) (EI) (M/NEI) (Peptidase inhibitor 2) (PI-2) (Serpin B1)
Q93008	USP9X	0.619871	0.404977	NA	not enriched	Probable ubiquitin carboxyl-terminal hydrolase FAF-X (EC 3.4.19.12) (Deubiquitinating enzyme FAF-X) (Fat facets in mammals) (hFAM) (Fat facets protein-related, X-linked) (Ubiquitin thioesterase FAF-X) (Ubiquitin-specific protease 9, X chromosome) (Ubiquitin-specific-processing protease FAF-X)
P35573	AGL	0.619582	0.271515	NA	not enriched	Glycogen debranching enzyme (Glycogen debrancher) [Includes: 4-alpha-glucanotransferase (EC 2.4.1.25) (Oligo-1,4-1,4-glucantransferase); Amylo-alpha-1,6-glucosidase (Amylo-1,6-glucosidase) (EC 3.2.1.33) (Dextrin 6-alpha-D-glucosidase)]
Q15287	RNPS1	0.619479	0.634922	NA	not enriched	RNA-binding protein with serine-rich domain 1 (SR-related protein LDC2)
P37198	NUP62	0.618732	0.151433	NA	not enriched	Nuclear pore glycoprotein p62 (62 kDa nucleoporin) (Nucleoporin Nup62)
Q9NPJ3	ACOT13	0.614137	0.0833874	NA	not enriched	Acyl-coenzyme A thioesterase 13 (Acyl-CoA thioesterase 13) (EC 3.1.2.-) (Thioesterase superfamily member 2) [Cleaved into: Acyl-coenzyme A thioesterase 13, N-terminally processed]
Q14739	LBR	0.61371	0.231276	NA	not enriched	Lamin-B receptor (Integral nuclear envelope inner membrane protein) (LMN2R)
Q9P2D1	CHD7	0.61036	0.253815	NA	not enriched	Chromodomain-helicase-DNA-binding protein 7 (CHD-7) (EC 3.6.4.12) (ATP-dependent helicase CHD7)
P53999	SUB1	0.608763	0.641234	NA	not enriched	Activated RNA polymerase II transcriptional coactivator p15 (Positive cofactor 4) (PC4) (SUB1 homolog) (p14)
O15400	STX7	0.606603	0.206963	NA	not enriched	Syntaxin-7
P23378	GLDC	0.602333	0.281847	NA	not enriched	Glycine dehydrogenase (decarboxylating), mitochondrial (EC 1.4.4.2) (Glycine cleavage system P protein) (Glycine decarboxylase) (Glycine dehydrogenase (aminomethyl-transferring))
Q702N8	XIRP1	0.600485	0.386245	NA	not enriched	Xin actin-binding repeat-containing protein 1 (Cardiomyopathy-associated protein 1)
P84243	H3F3A; H3F3B	0.596977	0.627366	NA	not enriched	Histone H3.3
P48651	PTDSS1	0.596376	0.460443	NA	not enriched	Phosphatidylserine synthase 1 (PSS-1) (PtdSer synthase 1) (EC 2.7.8.29) (Serine-exchange enzyme I)
Q9NZ01	TECR	0.588617	0.486633	NA	not enriched	Very-long-chain enoyl-CoA reductase (EC 1.3.1.93) (Synaptic glycoprotein SC2) (Trans-2,3-enoyl-CoA reductase) (TER)
Q9H6V9	LDAH	0.586993	0.456259	NA	not enriched	Lipid droplet-associated hydrolase (EC 3.1.1.-) (Lipid droplet-associated serine hydrolase) (hLDAH)
Q99570	PIK3R4	0.579842	0.473022	NA	not enriched	Phosphoinositide 3-kinase regulatory subunit 4 (PI3-kinase regulatory subunit 4) (EC 2.7.11.1) (PI3-kinase p150 subunit) (Phosphoinositide 3-kinase adaptor protein)
O95168	NDUFB4	0.578625	0.464365	NA	not enriched	NADH dehydrogenase [ubiquinone] 1 beta subcomplex subunit 4 (Complex I-B15) (CI-B15) (NADH-ubiquinone oxidoreductase B15 subunit)
O75390	CS	0.573608	0.355935	NA	not enriched	Citrate synthase, mitochondrial (EC 2.3.3.1) (Citrate (Si)-synthase)
P33897	ABCD1	0.571023	0.754328	NA	not enriched	ATP-binding cassette sub-family D member 1 (Adrenoleukodystrophy protein) (ALDP)
Q13045	FLII	0.570087	0.186111	NA	not enriched	Protein flightless-1 homolog
Q9UL25	RAB21	0.56986	0.465829	NA	not enriched	Ras-related protein Rab-21
P53582	METAP1	0.568999	0.283766	NA	not enriched	Methionine aminopeptidase 1 (MAP 1) (MetAP 1) (EC 3.4.11.18) (Peptidase M 1)
O00483	NDUFA4	0.561252	0.49145	NA	not enriched	Cytochrome c oxidase subunit NDUFA4 (Complex I-MLRQ) (CI-MLRQ) (NADH-ubiquinone oxidoreductase MLRQ subunit)
P50851	LRBA	0.557606	0.0307551	NA	not enriched	Lipopolysaccharide-responsive and beige-like anchor protein (Beige-like protein) (CDC4-like protein)
O95104	SCAF4	0.552059	0.212373	NA	not enriched	Splicing factor, arginine/serine-rich 15 (CTD-binding SR-like protein RA4) (SR-related and CTD-associated factor 4)
Q9H2U1	DHX36	0.549111	0.71032	NA	not enriched	ATP-dependent RNA helicase DHX36 (EC 3.6.4.12) (EC 3.6.4.13) (DEAH box protein 36) (G4-resolvase 1) (G4R1) (MLE-like protein 1) (RNA helicase associated with AU-rich element ARE)
P09234	SNRPC	0.547911	0.153188	NA	not enriched	U1 small nuclear ribonucleoprotein C (U1 snRNP C) (U1-C) (U1C)
Q15645	TRIP13	0.545528	0.644595	NA	not enriched	Pachytene checkpoint protein 2 homolog (Human papillomavirus type 16 E1 protein-binding protein) (16E1-BP) (HPV16 E1 protein-binding protein) (Thyroid hormone receptor interactor 13) (Thyroid receptor-interacting protein 13) (TR-interacting protein 13) (TRIP-13)
P09917	ALOX5	0.545268	0.408339	NA	not enriched	Arachidonate 5-lipoxygenase (5-LO) (5-lipoxygenase) (EC 1.13.11.34)
Q9HC98	NEK6	0.538703	0.47576	NA	not enriched	Serine/threonine-protein kinase Nek6 (EC 2.7.11.1) (Never in mitosis A-related kinase 6) (NimA-related protein kinase 6) (Protein kinase SID6-1512)
Q15738	NSDHL	0.532807	0.164137	NA	not enriched	Sterol-4-alpha-carboxylate 3-dehydrogenase, decarboxylating (EC 1.1.1.170) (Protein H105e3)
Q9P275	USP36	0.530793	0.363683	NA	not enriched	Ubiquitin carboxyl-terminal hydrolase 36 (EC 3.4.19.12) (Deubiquitinating enzyme 36) (Ubiquitin thioesterase 36) (Ubiquitin-specific-processing protease 36)
Q86Y01	DTX1	0.530042	0.435733	NA	not enriched	E3 ubiquitin-protein ligase DTX1 (EC 6.3.2.-) (Protein deltex-1) (Deltex1) (hDTX1)
Q6UB35	MTHFD1L	0.523416	0.572475	NA	not enriched	Monofunctional C1-tetrahydrofolate synthase, mitochondrial (EC 6.3.4.3) (Formyltetrahydrofolate synthetase)
Q15286	RAB35	0.51843	0.110045	NA	not enriched	Ras-related protein Rab-35 (GTP-binding protein RAY) (Ras-related protein Rab-1C)
Q9NVI1	FANCI	0.50844	0.230115	NA	not enriched	Fanconi anemia group I protein (Protein FACI)
Q8IXT5	RBM12B	0.505421	0.304443	NA	not enriched	RNA-binding protein 12B (RNA-binding motif protein 12B)
Q04695	KRT17	0.504006	0.391024	NA	not enriched	Keratin, type I cytoskeletal 17 (39.1) (Cytokeratin-17) (CK-17) (Keratin-17) (K17)
P04844	RPN2	0.50132	0.234933	NA	not enriched	Dolichyl-diphosphooligosaccharide--protein glycosyltransferase subunit 2 (EC 2.4.99.18) (Dolichyl-diphosphooligosaccharide--protein glycosyltransferase 63 kDa subunit) (RIBIIR) (Ribophorin II) (RPN-II) (Ribophorin-2)
Q92858	ATOH1	0.500675	0.751907	NA	not enriched	Protein atonal homolog 1 (Class A basic helix-loop-helix protein 14) (bHLHa14) (Helix-loop-helix protein hATH-1) (hATH1)
Q96KG9	SCYL1	0.496989	0.035624	NA	not enriched	N-terminal kinase-like protein (Coated vesicle-associated kinase of 90 kDa) (SCY1-like protein 1) (Telomerase regulation-associated protein) (Telomerase transcriptional element-interacting factor) (Teratoma-associated tyrosine kinase)
Q8IX01	SUGP2	0.494686	0.0653172	NA	not enriched	SURP and G-patch domain-containing protein 2 (Arginine/serine-rich-splicing factor 14) (Splicing factor, arginine/serine-rich 14)
Q9Y676	MRPS18B	0.48878	0.332575	NA	not enriched	28S ribosomal protein S18b, mitochondrial (MRP-S18-b) (Mrps18-b) (S18mt-b) (28S ribosomal protein S18-2, mitochondrial) (MRP-S18-2)
Q15428	SF3A2	0.487461	0.508038	NA	not enriched	Splicing factor 3A subunit 2 (SF3a66) (Spliceosome-associated protein 62) (SAP 62)
P62993	GRB2	0.485223	0.438866	NA	not enriched	Growth factor receptor-bound protein 2 (Adapter protein GRB2) (Protein Ash) (SH2/SH3 adapter GRB2)
P17096	HMGA1	0.481645	0.796396	NA	not enriched	High mobility group protein HMG-I/HMG-Y (HMG-I(Y)) (High mobility group AT-hook protein 1) (High mobility group protein A1) (High mobility group protein R)
Q9HCD5	NCOA5	0.479971	0.155767	NA	not enriched	Nuclear receptor coactivator 5 (NCoA-5) (Coactivator independent of AF-2) (CIA)
Q9Y277	VDAC3	0.478272	0.119357	NA	not enriched	Voltage-dependent anion-selective channel protein 3 (VDAC-3) (hVDAC3) (Outer mitochondrial membrane protein porin 3)
O95376	ARIH2	0.47665	0.739265	NA	not enriched	E3 ubiquitin-protein ligase ARIH2 (ARI-2) (Protein ariadne-2 homolog) (EC 2.3.2.-) (RING-type E3 ubiquitin transferase ARIH2) (Triad1 protein)
Q9BQE3	TUBA1C	0.474577	0.53954	NA	not enriched	Tubulin alpha-1C chain (Alpha-tubulin 6) (Tubulin alpha-6 chain) [Cleaved into: Detyrosinated tubulin alpha-1C chain]
P42166	TMPO	0.469123	0.555177	NA	not enriched	Lamina-associated polypeptide 2, isoform alpha (Thymopoietin isoform alpha) (TP alpha) (Thymopoietin-related peptide isoform alpha) (TPRP isoform alpha) [Cleaved into: Thymopoietin (TP) (Splenin); Thymopentin (TP5)]
Q14240	EIF4A2	0.467799	0.28441	NA	not enriched	Eukaryotic initiation factor 4A-II (eIF-4A-II) (eIF4A-II) (EC 3.6.4.13) (ATP-dependent RNA helicase eIF4A-2)
Q8IZ83	ALDH16A1	0.467335	0.166731	NA	not enriched	Aldehyde dehydrogenase family 16 member A1
P62273	RPS29	0.464822	0.640024	NA	not enriched	40S ribosomal protein S29
P51665	PSMD7	0.463437	0.349446	NA	not enriched	26S proteasome non-ATPase regulatory subunit 7 (26S proteasome regulatory subunit RPN8) (26S proteasome regulatory subunit S12) (Mov34 protein homolog) (Proteasome subunit p40)
O95159	ZFPL1	0.457616	0.27235	NA	not enriched	Zinc finger protein-like 1 (Zinc finger protein MCG4)
O75746	SLC25A12	0.456781	0.352834	NA	not enriched	Calcium-binding mitochondrial carrier protein Aralar1 (Mitochondrial aspartate glutamate carrier 1) (Solute carrier family 25 member 12)
P61619	SEC61A1	0.448667	0.187361	NA	not enriched	Protein transport protein Sec61 subunit alpha isoform 1 (Sec61 alpha-1)
Q9NPI6	DCP1A	0.445153	0.599324	NA	not enriched	mRNA-decapping enzyme 1A (EC 3.-.-.-) (Smad4-interacting transcriptional co-activator) (Transcription factor SMIF)
Q9NRW3	APOBEC3C	0.443461	0.00600031	NA	not enriched	DNA dC->dU-editing enzyme APOBEC-3C (A3C) (EC 3.5.4.-) (APOBEC1-like) (Phorbolin I)
P46977	STT3A	0.441575	0.365929	NA	not enriched	Dolichyl-diphosphooligosaccharide--protein glycosyltransferase subunit STT3A (Oligosaccharyl transferase subunit STT3A) (STT3-A) (EC 2.4.99.18) (B5) (Integral membrane protein 1) (Transmembrane protein TMC)
O60783	MRPS14	0.440977	0.550534	NA	not enriched	28S ribosomal protein S14, mitochondrial (MRP-S14) (S14mt)
P14678	SNRPB	0.436876	0.369882	NA	not enriched	Small nuclear ribonucleoprotein-associated proteins B and B' (snRNP-B) (Sm protein B/B') (Sm-B/B') (SmB/B')
Q6NYC8	PPP1R18	0.434369	0.614931	NA	not enriched	Phostensin (Protein phosphatase 1 F-actin cytoskeleton-targeting subunit) (Protein phosphatase 1 regulatory subunit 18)
P22059	OSBP	0.431635	0.274022	NA	not enriched	Oxysterol-binding protein 1
P51571	SSR4	0.431561	0.395484	NA	not enriched	Translocon-associated protein subunit delta (TRAP-delta) (Signal sequence receptor subunit delta) (SSR-delta)
Q9P035	HACD3	0.430179	0.318088	NA	not enriched	Very-long-chain (3R)-3-hydroxyacyl-CoA dehydratase 3 (EC 4.2.1.134) (3-hydroxyacyl-CoA dehydratase 3) (HACD3) (Butyrate-induced protein 1) (B-ind1) (hB-ind1) (Protein-tyrosine phosphatase-like A domain-containing protein 1)
Q06124	PTPN11	0.427248	0.103638	NA	not enriched	Tyrosine-protein phosphatase non-receptor type 11 (EC 3.1.3.48) (Protein-tyrosine phosphatase 1D) (PTP-1D) (Protein-tyrosine phosphatase 2C) (PTP-2C) (SH-PTP2) (SHP-2) (Shp2) (SH-PTP3)
Q9NVX2	NLE1	0.42594	0.559228	NA	not enriched	Notchless protein homolog 1
O00303	EIF3F	0.420076	0.0716477	NA	not enriched	Eukaryotic translation initiation factor 3 subunit F (eIF3f) (Deubiquitinating enzyme eIF3f) (EC 3.4.19.12) (Eukaryotic translation initiation factor 3 subunit 5) (eIF-3-epsilon) (eIF3 p47)
P00387	CYB5R3	0.419625	0.451414	NA	not enriched	NADH-cytochrome b5 reductase 3 (B5R) (Cytochrome b5 reductase) (EC 1.6.2.2) (Diaphorase-1) [Cleaved into: NADH-cytochrome b5 reductase 3 membrane-bound form; NADH-cytochrome b5 reductase 3 soluble form]
P06753	TPM3	0.417691	0.501008	NA	not enriched	Tropomyosin alpha-3 chain (Gamma-tropomyosin) (Tropomyosin-3) (Tropomyosin-5) (hTM5)
Q9P287	BCCIP	0.417549	0.650326	NA	not enriched	BRCA2 and CDKN1A-interacting protein (P21- and CDK-associated protein 1) (Protein TOK-1)
P47985	UQCRFS1	0.415118	0.405356	NA	not enriched	Cytochrome b-c1 complex subunit Rieske, mitochondrial (EC 1.10.2.2) (Complex III subunit 5) (Cytochrome b-c1 complex subunit 5) (Rieske iron-sulfur protein) (RISP) (Ubiquinol-cytochrome c reductase iron-sulfur subunit) [Cleaved into: Cytochrome b-c1 complex subunit 11 (Complex III subunit IX) (Ubiquinol-cytochrome c reductase 8 kDa protein)]
P15311	EZR	0.414025	0.436515	NA	not enriched	Ezrin (Cytovillin) (Villin-2) (p81)
O15294	OGT	0.413633	0.301631	NA	not enriched	UDP-N-acetylglucosamine--peptide N-acetylglucosaminyltransferase 110 kDa subunit (EC 2.4.1.255) (O-GlcNAc transferase subunit p110) (O-linked N-acetylglucosamine transferase 110 kDa subunit) (OGT)
P02533	KRT14	0.412719	0.554428	NA	not enriched	Keratin, type I cytoskeletal 14 (Cytokeratin-14) (CK-14) (Keratin-14) (K14)
O75955	FLOT1	0.409525	0.767285	NA	not enriched	Flotillin-1
Q9UI08	EVL	0.406646	0.229508	NA	not enriched	Ena/VASP-like protein (Ena/vasodilator-stimulated phosphoprotein-like)
Q9UBX3	SLC25A10	0.405408	0.566294	NA	not enriched	Mitochondrial dicarboxylate carrier (Solute carrier family 25 member 10)
Q00325	SLC25A3	0.40291	0.586971	NA	not enriched	Phosphate carrier protein, mitochondrial (Phosphate transport protein) (PTP) (Solute carrier family 25 member 3)
Q9P015	MRPL15	0.401843	0.669537	NA	not enriched	39S ribosomal protein L15, mitochondrial (L15mt) (MRP-L15)
P23284	PPIB	0.401809	0.707997	NA	not enriched	Peptidyl-prolyl cis-trans isomerase B (PPIase B) (EC 5.2.1.8) (CYP-S1) (Cyclophilin B) (Rotamase B) (S-cyclophilin) (SCYLP)
P30041	PRDX6	0.395845	0.272938	NA	not enriched	Peroxiredoxin-6 (EC 1.11.1.15) (1-Cys peroxiredoxin) (1-Cys PRX) (24 kDa protein) (Acidic calcium-independent phospholipase A2) (aiPLA2) (EC 3.1.1.-) (Antioxidant protein 2) (Liver 2D page spot 40) (Non-selenium glutathione peroxidase) (NSGPx) (EC 1.11.1.9) (Red blood cells page spot 12)
Q9BQ67	GRWD1	0.394898	0.699387	NA	not enriched	Glutamate-rich WD repeat-containing protein 1
Q12874	SF3A3	0.394501	0.442691	NA	not enriched	Splicing factor 3A subunit 3 (SF3a60) (Spliceosome-associated protein 61) (SAP 61)
Q4G176	ACSF3	0.394246	0.367646	NA	not enriched	Acyl-CoA synthetase family member 3, mitochondrial (EC 6.2.1.-)
Q14232	EIF2B1	0.390301	0.703361	NA	not enriched	Translation initiation factor eIF-2B subunit alpha (eIF-2B GDP-GTP exchange factor subunit alpha)
Q9HCC0	MCCC2	0.386182	0.667525	NA	not enriched	Methylcrotonoyl-CoA carboxylase beta chain, mitochondrial (MCCase subunit beta) (EC 6.4.1.4) (3-methylcrotonyl-CoA carboxylase 2) (3-methylcrotonyl-CoA carboxylase non-biotin-containing subunit) (3-methylcrotonyl-CoA:carbon dioxide ligase subunit beta)
P61011	SRP54	0.381336	0.263248	NA	not enriched	Signal recognition particle 54 kDa protein (SRP54)
Q9Y485	DMXL1	0.380715	0.238679	NA	not enriched	DmX-like protein 1 (X-like 1 protein)
Q8N1G4	LRRC47	0.380561	0.132334	NA	not enriched	Leucine-rich repeat-containing protein 47
P62805	HIST1H4A; HIST1H4B; HIST1H4C; HIST1H4D; HIST1H4E; HIST1H4F; HIST1H4H; HIST1H4I; HIST1H4J; HIST1H4K; HIST1H4L; HIST2H4A; HIST2H4B; HIST4H4	0.380219	0.480563	NA	not enriched	Histone H4
P21796	VDAC1	0.380193	0.511498	NA	not enriched	Voltage-dependent anion-selective channel protein 1 (VDAC-1) (hVDAC1) (Outer mitochondrial membrane protein porin 1) (Plasmalemmal porin) (Porin 31HL) (Porin 31HM)
Q6NY19	KANK3	0.379858	0.484405	NA	not enriched	KN motif and ankyrin repeat domain-containing protein 3 (Ankyrin repeat domain-containing protein 47)
O00116	AGPS	0.377403	0.772403	NA	not enriched	Alkyldihydroxyacetonephosphate synthase, peroxisomal (Alkyl-DHAP synthase) (EC 2.5.1.26) (Aging-associated gene 5 protein) (Alkylglycerone-phosphate synthase)
P16104	H2AFX	0.375836	0.2972	NA	not enriched	Histone H2AX (H2a/x) (Histone H2A.X)
P45880	VDAC2	0.374716	0.184782	NA	not enriched	Voltage-dependent anion-selective channel protein 2 (VDAC-2) (hVDAC2) (Outer mitochondrial membrane protein porin 2)
O95831	AIFM1	0.374686	0.416553	NA	not enriched	Apoptosis-inducing factor 1, mitochondrial (EC 1.1.1.-) (Programmed cell death protein 8)
Q709C8	VPS13C	0.370026	0.704731	NA	not enriched	Vacuolar protein sorting-associated protein 13C
Q53H12	AGK	0.369158	0.635633	NA	not enriched	Acylglycerol kinase, mitochondrial (hAGK) (EC 2.7.1.107) (EC 2.7.1.94) (Multiple substrate lipid kinase) (HsMuLK) (MuLK) (Multi-substrate lipid kinase)
P11216	PYGB	0.367189	0.477861	NA	not enriched	Glycogen phosphorylase, brain form (EC 2.4.1.1)
Q86V81	ALYREF	0.367149	0.73005	NA	not enriched	THO complex subunit 4 (Tho4) (Ally of AML-1 and LEF-1) (Aly/REF export factor) (Transcriptional coactivator Aly/REF) (bZIP-enhancing factor BEF)
Q9Y6W5	WASF2	0.366802	0.492847	NA	not enriched	Wiskott-Aldrich syndrome protein family member 2 (WASP family protein member 2) (Protein WAVE-2) (Verprolin homology domain-containing protein 2)
P36542	ATP5C1	0.361063	0.223286	NA	not enriched	ATP synthase subunit gamma, mitochondrial (F-ATPase gamma subunit)
Q9NR56	MBNL1	0.360897	0.469687	NA	not enriched	Muscleblind-like protein 1 (Triplet-expansion RNA-binding protein)
Q6DKI1	RPL7L1	0.360164	0.343167	NA	not enriched	60S ribosomal protein L7-like 1
P48556	PSMD8	0.359826	0.10534	NA	not enriched	26S proteasome non-ATPase regulatory subunit 8 (26S proteasome regulatory subunit RPN12) (26S proteasome regulatory subunit S14) (p31)
P04899	GNAI2	0.35822	0.0446583	NA	not enriched	Guanine nucleotide-binding protein G(i) subunit alpha-2 (Adenylate cyclase-inhibiting G alpha protein)
P31749	AKT1	0.35812	0.60113	NA	not enriched	RAC-alpha serine/threonine-protein kinase (EC 2.7.11.1) (Protein kinase B) (PKB) (Protein kinase B alpha) (PKB alpha) (Proto-oncogene c-Akt) (RAC-PK-alpha)
Q05519	SRSF11	0.358062	0.166536	NA	not enriched	Serine/arginine-rich splicing factor 11 (Arginine-rich 54 kDa nuclear protein) (p54) (Splicing factor, arginine/serine-rich 11)
P61513	RPL37A	0.356981	0.609508	NA	not enriched	60S ribosomal protein L37a
P55209	NAP1L1	0.354582	0.601174	NA	not enriched	Nucleosome assembly protein 1-like 1 (NAP-1-related protein) (hNRP)
P82675	MRPS5	0.351179	0.0546678	NA	not enriched	28S ribosomal protein S5, mitochondrial (MRP-S5) (S5mt)
Q13423	NNT	0.350757	0.434651	NA	not enriched	NAD(P) transhydrogenase, mitochondrial (EC 1.6.1.2) (Nicotinamide nucleotide transhydrogenase) (Pyridine nucleotide transhydrogenase)
P08779	KRT16	0.350563	0.54259	NA	not enriched	Keratin, type I cytoskeletal 16 (Cytokeratin-16) (CK-16) (Keratin-16) (K16)
P22531	SPRR2E	0.34901	0.603616	NA	not enriched	Small proline-rich protein 2E (SPR-2E) (Small proline-rich protein II) (SPR-II)
Q8IYS1	PM20D2	0.347222	0.492531	NA	not enriched	Peptidase M20 domain-containing protein 2 (Aminoacylase-1-like protein 2)
Q9H8H0	NOL11	0.342903	0.174209	NA	not enriched	Nucleolar protein 11
P05109	S100A8	0.341664	0.668305	NA	not enriched	Protein S100-A8 (Calgranulin-A) (Calprotectin L1L subunit) (Cystic fibrosis antigen) (CFAG) (Leukocyte L1 complex light chain) (Migration inhibitory factor-related protein 8) (MRP-8) (p8) (S100 calcium-binding protein A8) (Urinary stone protein band A) [Cleaved into: Protein S100-A8, N-terminally processed]
Q9NTX5	ECHDC1	0.340353	0.611271	NA	not enriched	Ethylmalonyl-CoA decarboxylase (EC 4.1.1.94) (Enoyl-CoA hydratase domain-containing protein 1) (Methylmalonyl-CoA decarboxylase) (MMCD) (EC 4.1.1.41)
Q13618	CUL3	0.340042	0.494185	NA	not enriched	Cullin-3 (CUL-3)
P27824	CANX	0.338794	0.273866	NA	not enriched	Calnexin (IP90) (Major histocompatibility complex class I antigen-binding protein p88) (p90)
Q96HE7	ERO1A	0.33508	0.517326	NA	not enriched	ERO1-like protein alpha (ERO1-L) (ERO1-L-alpha) (EC 1.8.4.-) (Endoplasmic oxidoreductin-1-like protein) (Endoplasmic reticulum oxidoreductase alpha) (Oxidoreductin-1-L-alpha)
P06239	LCK	0.335056	0.338958	NA	not enriched	Tyrosine-protein kinase Lck (EC 2.7.10.2) (Leukocyte C-terminal Src kinase) (LSK) (Lymphocyte cell-specific protein-tyrosine kinase) (Protein YT16) (Proto-oncogene Lck) (T cell-specific protein-tyrosine kinase) (p56-LCK)
Q9NS86	LANCL2	0.33476	0.357028	NA	not enriched	LanC-like protein 2 (Testis-specific adriamycin sensitivity protein)
P25705	ATP5A1	0.334101	0.501017	NA	not enriched	ATP synthase subunit alpha, mitochondrial
P39656	DDOST	0.33077	0.490476	NA	not enriched	Dolichyl-diphosphooligosaccharide--protein glycosyltransferase 48 kDa subunit (DDOST 48 kDa subunit) (Oligosaccharyl transferase 48 kDa subunit) (EC 2.4.99.18)
Q14694	USP10	0.330653	0.526388	NA	not enriched	Ubiquitin carboxyl-terminal hydrolase 10 (EC 3.4.19.12) (Deubiquitinating enzyme 10) (Ubiquitin thioesterase 10) (Ubiquitin-specific-processing protease 10)
Q02978	SLC25A11	0.329501	0.57093	NA	not enriched	Mitochondrial 2-oxoglutarate/malate carrier protein (OGCP) (Solute carrier family 25 member 11)
Q99623	PHB2	0.327135	0.570933	NA	not enriched	Prohibitin-2 (B-cell receptor-associated protein BAP37) (D-prohibitin) (Repressor of estrogen receptor activity)
P13646	KRT13	0.326796	0.660192	NA	not enriched	Keratin, type I cytoskeletal 13 (Cytokeratin-13) (CK-13) (Keratin-13) (K13)
Q96GW9	MARS2	0.326021	0.268971	NA	not enriched	Methionine--tRNA ligase, mitochondrial (EC 6.1.1.10) (Methionyl-tRNA synthetase 2) (Mitochondrial methionyl-tRNA synthetase) (MtMetRS)
Q13409	DYNC1I2	0.322475	0.730128	NA	not enriched	Cytoplasmic dynein 1 intermediate chain 2 (Cytoplasmic dynein intermediate chain 2) (Dynein intermediate chain 2, cytosolic) (DH IC-2)
Q9H7B2	RPF2	0.318883	0.628237	NA	not enriched	Ribosome production factor 2 homolog (Brix domain-containing protein 1) (Ribosome biogenesis protein RPF2 homolog)
P18621	RPL17	0.318486	0.57256	NA	not enriched	60S ribosomal protein L17 (60S ribosomal protein L23) (PD-1)
P19367	HK1	0.318071	0.530059	NA	not enriched	Hexokinase-1 (EC 2.7.1.1) (Brain form hexokinase) (Hexokinase type I) (HK I)
P16435	POR	0.317807	0.620374	NA	not enriched	NADPH--cytochrome P450 reductase (CPR) (P450R) (EC 1.6.2.4)
Q96P63	SERPINB12	0.31528	0.474512	NA	not enriched	Serpin B12
P48147	PREP	0.31176	0.613195	NA	not enriched	Prolyl endopeptidase (PE) (EC 3.4.21.26) (Post-proline cleaving enzyme)
Q9H4B4	PLK3	0.311714	0.707707	NA	not enriched	Serine/threonine-protein kinase PLK3 (EC 2.7.11.21) (Cytokine-inducible serine/threonine-protein kinase) (FGF-inducible kinase) (Polo-like kinase 3) (PLK-3) (Proliferation-related kinase)
P78316	NOP14	0.307589	0.290344	NA	not enriched	Nucleolar protein 14 (Nucleolar complex protein 14)
Q99729	HNRNPAB	0.307225	0.123387	NA	not enriched	Heterogeneous nuclear ribonucleoprotein A/B (hnRNP A/B) (APOBEC1-binding protein 1) (ABBP-1)
Q14677	CLINT1	0.307001	0.648014	NA	not enriched	Clathrin interactor 1 (Clathrin-interacting protein localized in the trans-Golgi region) (Clint) (Enthoprotin) (Epsin-4) (Epsin-related protein) (EpsinR)
P42773	CDKN2C	0.306353	0.650047	NA	not enriched	Cyclin-dependent kinase 4 inhibitor C (Cyclin-dependent kinase 6 inhibitor) (p18-INK4c) (p18-INK6)
Q00534	CDK6	0.305641	0.366077	NA	not enriched	Cyclin-dependent kinase 6 (EC 2.7.11.22) (Cell division protein kinase 6) (Serine/threonine-protein kinase PLSTIRE)
O60814	HIST1H2BK	0.305622	0.485842	NA	not enriched	Histone H2B type 1-K (H2B K) (HIRA-interacting protein 1)
P19013	KRT4	0.304903	0.592684	NA	not enriched	Keratin, type II cytoskeletal 4 (Cytokeratin-4) (CK-4) (Keratin-4) (K4) (Type-II keratin Kb4)
Q9Y2Z4	YARS2	0.304892	0.621557	NA	not enriched	Tyrosine--tRNA ligase, mitochondrial (EC 6.1.1.1) (Tyrosyl-tRNA synthetase) (TyrRS)
O95299	NDUFA10	0.303785	0.631224	NA	not enriched	NADH dehydrogenase [ubiquinone] 1 alpha subcomplex subunit 10, mitochondrial (Complex I-42kD) (CI-42kD) (NADH-ubiquinone oxidoreductase 42 kDa subunit)
P05141	SLC25A5	0.302656	0.610682	NA	not enriched	ADP/ATP translocase 2 (ADP,ATP carrier protein 2) (ADP,ATP carrier protein, fibroblast isoform) (Adenine nucleotide translocator 2) (ANT 2) (Solute carrier family 25 member 5) [Cleaved into: ADP/ATP translocase 2, N-terminally processed]
P08574	CYC1	0.302521	0.532666	NA	not enriched	Cytochrome c1, heme protein, mitochondrial (Complex III subunit 4) (Complex III subunit IV) (Cytochrome b-c1 complex subunit 4) (Ubiquinol-cytochrome-c reductase complex cytochrome c1 subunit) (Cytochrome c-1)
P50395	GDI2	0.30213	0.537137	NA	not enriched	Rab GDP dissociation inhibitor beta (Rab GDI beta) (Guanosine diphosphate dissociation inhibitor 2) (GDI-2)
P0C0S5	H2AFZ	0.301685	0.13192	NA	not enriched	Histone H2A.Z (H2A/z)
P00505	GOT2	0.300652	0.728292	NA	not enriched	Aspartate aminotransferase, mitochondrial (mAspAT) (EC 2.6.1.1) (EC 2.6.1.7) (Fatty acid-binding protein) (FABP-1) (Glutamate oxaloacetate transaminase 2) (Kynurenine aminotransferase 4) (Kynurenine aminotransferase IV) (Kynurenine--oxoglutarate transaminase 4) (Kynurenine--oxoglutarate transaminase IV) (Plasma membrane-associated fatty acid-binding protein) (FABPpm) (Transaminase A)
Q9NY12	GAR1	0.298557	0.0527354	NA	not enriched	H/ACA ribonucleoprotein complex subunit 1 (Nucleolar protein family A member 1) (snoRNP protein GAR1)
P46379	BAG6	0.296562	0.746808	NA	not enriched	Large proline-rich protein BAG6 (BAG family molecular chaperone regulator 6) (BCL2-associated athanogene 6) (BAG-6) (BAG6) (HLA-B-associated transcript 3) (Protein G3) (Protein Scythe)
P55160	NCKAP1L	0.296487	0.108226	NA	not enriched	Nck-associated protein 1-like (Hematopoietic protein 1) (Membrane-associated protein HEM-1)
Q15084	PDIA6	0.292879	0.716025	NA	not enriched	Protein disulfide-isomerase A6 (EC 5.3.4.1) (Endoplasmic reticulum protein 5) (ER protein 5) (ERp5) (Protein disulfide isomerase P5) (Thioredoxin domain-containing protein 7)
Q9H2K8	TAOK3	0.292038	0.398107	NA	not enriched	Serine/threonine-protein kinase TAO3 (EC 2.7.11.1) (Cutaneous T-cell lymphoma-associated antigen HD-CL-09) (CTCL-associated antigen HD-CL-09) (Dendritic cell-derived protein kinase) (JNK/SAPK-inhibitory kinase) (Jun kinase-inhibitory kinase) (Kinase from chicken homolog A) (hKFC-A) (Thousand and one amino acid protein 3)
Q9NVH1	DNAJC11	0.291188	0.597124	NA	not enriched	DnaJ homolog subfamily C member 11
P56279	TCL1A	0.289721	0.410771	NA	not enriched	T-cell leukemia/lymphoma protein 1A (Oncogene TCL-1) (Oncogene TCL1) (Protein p14 TCL1)
Q71DI3	HIST2H3A; HIST2H3C; HIST2H3D	0.288047	0.862655	NA	not enriched	Histone H3.2 (Histone H3/m) (Histone H3/o)
Q7L2J0	MEPCE	0.287423	0.319158	NA	not enriched	7SK snRNA methylphosphate capping enzyme (MePCE) (EC 2.1.1.-) (Bicoid-interacting protein 3 homolog) (Bin3 homolog)
P31930	UQCRC1	0.28657	0.714823	NA	not enriched	Cytochrome b-c1 complex subunit 1, mitochondrial (Complex III subunit 1) (Core protein I) (Ubiquinol-cytochrome-c reductase complex core protein 1)
Q07021	C1QBP	0.28579	0.522803	NA	not enriched	Complement component 1 Q subcomponent-binding protein, mitochondrial (ASF/SF2-associated protein p32) (Glycoprotein gC1qBP) (C1qBP) (Hyaluronan-binding protein 1) (Mitochondrial matrix protein p32) (gC1q-R protein) (p33)
Q92925	SMARCD2	0.2851	0.261361	NA	not enriched	SWI/SNF-related matrix-associated actin-dependent regulator of chromatin subfamily D member 2 (60 kDa BRG-1/Brm-associated factor subunit B) (BRG1-associated factor 60B) (BAF60B)
P49755	TMED10	0.285072	0.474223	NA	not enriched	Transmembrane emp24 domain-containing protein 10 (21 kDa transmembrane-trafficking protein) (S31III125) (S31I125) (Tmp-21-I) (Transmembrane protein Tmp21) (p23) (p24 family protein delta-1) (p24delta1) (p24delta)
P23368	ME2	0.28149	0.525102	NA	not enriched	NAD-dependent malic enzyme, mitochondrial (NAD-ME) (EC 1.1.1.38) (Malic enzyme 2)
Q96EE3	SEH1L	0.280059	0.0262399	NA	not enriched	Nucleoporin SEH1 (Nup107-160 subcomplex subunit SEH1) (SEC13-like protein)
Q9UL46	PSME2	0.279784	0.491554	NA	not enriched	Proteasome activator complex subunit 2 (11S regulator complex subunit beta) (REG-beta) (Activator of multicatalytic protease subunit 2) (Proteasome activator 28 subunit beta) (PA28b) (PA28beta)
P06702	S100A9	0.279145	0.734772	NA	not enriched	Protein S100-A9 (Calgranulin-B) (Calprotectin L1H subunit) (Leukocyte L1 complex heavy chain) (Migration inhibitory factor-related protein 14) (MRP-14) (p14) (S100 calcium-binding protein A9)
P47756	CAPZB	0.278562	0.185624	NA	not enriched	F-actin-capping protein subunit beta (CapZ beta)
Q9H4L5	OSBPL3	0.278549	0.438974	NA	not enriched	Oxysterol-binding protein-related protein 3 (ORP-3) (OSBP-related protein 3)
O43159	RRP8	0.278349	0.153395	NA	not enriched	Ribosomal RNA-processing protein 8 (EC 2.1.1.-) (Cerebral protein 1) (Nucleomethylin)
O76062	TM7SF2	0.277524	0.42254	NA	not enriched	Delta(14)-sterol reductase (Delta-14-SR) (EC 1.3.1.70) (Another new gene 1 protein) (C-14 sterol reductase) (Putative sterol reductase SR-1) (Sterol C14-reductase) (Transmembrane 7 superfamily member 2)
P51149	RAB7A	0.276088	0.157553	NA	not enriched	Ras-related protein Rab-7a
P62070	RRAS2	0.275577	0.136746	NA	not enriched	Ras-related protein R-Ras2 (Ras-like protein TC21) (Teratocarcinoma oncogene)
Q9P2N5	RBM27	0.271402	0.682723	NA	not enriched	RNA-binding protein 27 (RNA-binding motif protein 27)
Q7L9L4	MOB1B	0.269488	0.661544	NA	not enriched	MOB kinase activator 1B (Mob1 homolog 1A) (Mob1A) (Mob1B) (Mps one binder kinase activator-like 1A)
Q9UBQ0	VPS29	0.268799	0.663035	NA	not enriched	Vacuolar protein sorting-associated protein 29 (hVPS29) (PEP11 homolog) (Vesicle protein sorting 29)
Q9UHA3	RSL24D1	0.267152	0.613108	NA	not enriched	Probable ribosome biogenesis protein RLP24 (Ribosomal L24 domain-containing protein 1) (Ribosomal protein L24-like)
Q7L0Y3	TRMT10C	0.267096	0.693341	NA	not enriched	Mitochondrial ribonuclease P protein 1 (Mitochondrial RNase P protein 1) (EC 2.1.1.-) (HBV pre-S2 trans-regulated protein 2) (RNA (guanine-9-)-methyltransferase domain-containing protein 1) (Renal carcinoma antigen NY-REN-49) (tRNA methyltransferase 10 homolog C)
Q9Y2V2	CARHSP1	0.267039	0.664808	NA	not enriched	Calcium-regulated heat-stable protein 1 (Calcium-regulated heat-stable protein of 24 kDa) (CRHSP-24)
P61586	RHOA	0.266657	0.311818	NA	not enriched	Transforming protein RhoA (Rho cDNA clone 12) (h12)
P08559	PDHA1	0.266433	0.51391	NA	not enriched	Pyruvate dehydrogenase E1 component subunit alpha, somatic form, mitochondrial (EC 1.2.4.1) (PDHE1-A type I)
Q12769	NUP160	0.265242	0.306928	NA	not enriched	Nuclear pore complex protein Nup160 (160 kDa nucleoporin) (Nucleoporin Nup160)
P42768	WAS	0.264665	0.0387929	NA	not enriched	Wiskott-Aldrich syndrome protein (WASp)
Q9NV31	IMP3	0.264378	0.756167	NA	not enriched	U3 small nucleolar ribonucleoprotein protein IMP3 (U3 snoRNP protein IMP3) (BRMS2)
B0I1T2	MYO1G	0.262204	0.00529531	NA	not enriched	Unconventional myosin-Ig [Cleaved into: Minor histocompatibility antigen HA-2 (mHag HA-2)]
Q9Y221	NIP7	0.262043	0.169728	NA	not enriched	60S ribosome subunit biogenesis protein NIP7 homolog (KD93)
Q9NSE4	IARS2	0.261563	0.607727	NA	not enriched	Isoleucine--tRNA ligase, mitochondrial (EC 6.1.1.5) (Isoleucyl-tRNA synthetase) (IleRS)
Q7LBC6	KDM3B	0.261515	0.499857	NA	not enriched	Lysine-specific demethylase 3B (EC 1.14.11.-) (JmjC domain-containing histone demethylation protein 2B) (Jumonji domain-containing protein 1B) (Nuclear protein 5qNCA)
Q9NYU2	UGGT1	0.260102	0.612907	NA	not enriched	UDP-glucose:glycoprotein glucosyltransferase 1 (UGT1) (hUGT1) (EC 2.4.1.-) (UDP--Glc:glycoprotein glucosyltransferase) (UDP-glucose ceramide glucosyltransferase-like 1)
Q6PI48	DARS2	0.258054	0.358508	NA	not enriched	Aspartate--tRNA ligase, mitochondrial (EC 6.1.1.12) (Aspartyl-tRNA synthetase) (AspRS)
Q8WYA6	CTNNBL1	0.256907	0.66938	NA	not enriched	Beta-catenin-like protein 1 (Nuclear-associated protein) (NAP) (Testis development protein NYD-SP19)
Q16539	MAPK14	0.255072	0.678861	NA	not enriched	Mitogen-activated protein kinase 14 (MAP kinase 14) (MAPK 14) (EC 2.7.11.24) (Cytokine suppressive anti-inflammatory drug-binding protein) (CSAID-binding protein) (CSBP) (MAP kinase MXI2) (MAX-interacting protein 2) (Mitogen-activated protein kinase p38 alpha) (MAP kinase p38 alpha) (Stress-activated protein kinase 2a) (SAPK2a)
P09382	LGALS1	0.254533	0.66104	NA	not enriched	Galectin-1 (Gal-1) (14 kDa laminin-binding protein) (HLBP14) (14 kDa lectin) (Beta-galactoside-binding lectin L-14-I) (Galaptin) (HBL) (HPL) (Lactose-binding lectin 1) (Lectin galactoside-binding soluble 1) (Putative MAPK-activating protein PM12) (S-Lac lectin 1)
Q9Y4F9	FAM65B	0.250785	0.123234	NA	not enriched	Protein FAM65B
O15226	NKRF	0.250584	0.36711	NA	not enriched	NF-kappa-B-repressing factor (NFkB-repressing factor) (Protein ITBA4) (Transcription factor NRF)
Q15907	RAB11B	0.248331	0.0449143	NA	not enriched	Ras-related protein Rab-11B (GTP-binding protein YPT3)
Q9H8Y8	GORASP2	0.247873	0.595398	NA	not enriched	Golgi reassembly-stacking protein 2 (GRS2) (Golgi phosphoprotein 6) (GOLPH6) (Golgi reassembly-stacking protein of 55 kDa) (GRASP55) (p59)
Q86X55	CARM1	0.247135	0.210191	NA	not enriched	Histone-arginine methyltransferase CARM1 (EC 2.1.1.319) (Coactivator-associated arginine methyltransferase 1) (Protein arginine N-methyltransferase 4)
P13647	KRT5	0.245771	0.667586	NA	not enriched	Keratin, type II cytoskeletal 5 (58 kDa cytokeratin) (Cytokeratin-5) (CK-5) (Keratin-5) (K5) (Type-II keratin Kb5)
P00403	MT-CO2	0.244579	0.800193	NA	not enriched	Cytochrome c oxidase subunit 2 (Cytochrome c oxidase polypeptide II)
Q9UJS0	SLC25A13	0.244127	0.742446	NA	not enriched	Calcium-binding mitochondrial carrier protein Aralar2 (Citrin) (Mitochondrial aspartate glutamate carrier 2) (Solute carrier family 25 member 13)
Q9Y512	SAMM50	0.243622	0.746568	NA	not enriched	Sorting and assembly machinery component 50 homolog (Transformation-related gene 3 protein) (TRG-3)
P12259	F5	0.243018	0.677915	NA	not enriched	Coagulation factor V (Activated protein C cofactor) (Proaccelerin, labile factor) [Cleaved into: Coagulation factor V heavy chain; Coagulation factor V light chain]
P10515	DLAT	0.242325	0.573379	NA	not enriched	Dihydrolipoyllysine-residue acetyltransferase component of pyruvate dehydrogenase complex, mitochondrial (EC 2.3.1.12) (70 kDa mitochondrial autoantigen of primary biliary cirrhosis) (PBC) (Dihydrolipoamide acetyltransferase component of pyruvate dehydrogenase complex) (M2 antigen complex 70 kDa subunit) (Pyruvate dehydrogenase complex component E2) (PDC-E2) (PDCE2)
P14923	JUP	0.239884	0.680875	NA	not enriched	Junction plakoglobin (Catenin gamma) (Desmoplakin III) (Desmoplakin-3)
O15213	WDR46	0.239319	0.357586	NA	not enriched	WD repeat-containing protein 46 (WD repeat-containing protein BING4)
Q14151	SAFB2	0.23868	0.632765	NA	not enriched	Scaffold attachment factor B2 (SAF-B2)
Q9H9B4	SFXN1	0.238582	0.661152	NA	not enriched	Sideroflexin-1 (Tricarboxylate carrier protein) (TCC)
Q96KR7	PHACTR3	0.23684	0.714611	NA	not enriched	Phosphatase and actin regulator 3 (Scaffold-associated PP1-inhibiting protein) (Scapinin)
P14621	ACYP2	0.235813	0.675793	NA	not enriched	Acylphosphatase-2 (EC 3.6.1.7) (Acylphosphatase, muscle type isozyme) (Acylphosphate phosphohydrolase 2)
Q96GD0	PDXP	0.23551	0.671027	NA	not enriched	Pyridoxal phosphate phosphatase (PLP phosphatase) (EC 3.1.3.3) (EC 3.1.3.74) (Chronophin)
P99999	CYCS	0.235475	0.705529	NA	not enriched	Cytochrome c
Q8NFH5	NUP35	0.234695	0.631398	NA	not enriched	Nucleoporin NUP53 (35 kDa nucleoporin) (Mitotic phosphoprotein 44) (MP-44) (Nuclear pore complex protein Nup53) (Nucleoporin Nup35)
Q9NW64	RBM22	0.234507	0.420607	NA	not enriched	Pre-mRNA-splicing factor RBM22 (RNA-binding motif protein 22) (Zinc finger CCCH domain-containing protein 16)
Q13404	UBE2V1	0.233173	0.154722	NA	not enriched	Ubiquitin-conjugating enzyme E2 variant 1 (UEV-1) (CROC-1) (TRAF6-regulated IKK activator 1 beta Uev1A)
P49902	NT5C2	0.232247	0.708934	NA	not enriched	Cytosolic purine 5'-nucleotidase (EC 3.1.3.5) (Cytosolic 5'-nucleotidase II)
Q12996	CSTF3	0.231286	0.785136	NA	not enriched	Cleavage stimulation factor subunit 3 (CF-1 77 kDa subunit) (Cleavage stimulation factor 77 kDa subunit) (CSTF 77 kDa subunit) (CstF-77)
Q13769	THOC5	0.231044	0.657504	NA	not enriched	THO complex subunit 5 homolog (Functional spliceosome-associated protein 79) (fSAP79) (NF2/meningioma region protein pK1.3) (Placental protein 39.2) (PP39.2) (hTREX90)
P10155	TROVE2	0.229955	0.768729	NA	not enriched	60 kDa SS-A/Ro ribonucleoprotein (60 kDa Ro protein) (60 kDa ribonucleoprotein Ro) (RoRNP) (Ro 60 kDa autoantigen) (Sjoegren syndrome antigen A2) (Sjoegren syndrome type A antigen) (SS-A) (TROVE domain family member 2)
Q9HBH5	RDH14	0.229818	0.318623	NA	not enriched	Retinol dehydrogenase 14 (EC 1.1.1.-) (Alcohol dehydrogenase PAN2) (Short chain dehydrogenase/reductase family 7C member 4)
P18124	RPL7	0.229191	0.678821	NA	not enriched	60S ribosomal protein L7
Q96T37	RBM15	0.227356	0.739176	NA	not enriched	Putative RNA-binding protein 15 (One-twenty two protein 1) (RNA-binding motif protein 15)
O60762	DPM1	0.226648	0.485428	NA	not enriched	Dolichol-phosphate mannosyltransferase subunit 1 (EC 2.4.1.83) (Dolichol-phosphate mannose synthase subunit 1) (DPM synthase subunit 1) (Dolichyl-phosphate beta-D-mannosyltransferase subunit 1) (Mannose-P-dolichol synthase subunit 1) (MPD synthase subunit 1)
Q9P0L0	VAPA	0.225825	0.65401	NA	not enriched	Vesicle-associated membrane protein-associated protein A (VAMP-A) (VAMP-associated protein A) (VAP-A) (33 kDa VAMP-associated protein) (VAP-33)
Q14019	COTL1	0.22572	0.330886	NA	not enriched	Coactosin-like protein
Q9Y5R8	TRAPPC1	0.224864	0.653135	NA	not enriched	Trafficking protein particle complex subunit 1 (BET5 homolog) (Multiple myeloma protein 2) (MUM-2)
Q9Y262	EIF3L	0.223164	0.243854	NA	not enriched	Eukaryotic translation initiation factor 3 subunit L (eIF3l) (Eukaryotic translation initiation factor 3 subunit 6-interacting protein) (Eukaryotic translation initiation factor 3 subunit E-interacting protein)
P23396	RPS3	0.223062	0.171425	NA	not enriched	40S ribosomal protein S3 (EC 4.2.99.18)
Q53GS9	USP39	0.218974	0.440978	NA	not enriched	U4/U6.U5 tri-snRNP-associated protein 2 (Inactive ubiquitin-specific peptidase 39) (SAD1 homolog) (U4/U6.U5 tri-snRNP-associated 65 kDa protein) (65K)
P21953	BCKDHB	0.218284	0.774301	NA	not enriched	2-oxoisovalerate dehydrogenase subunit beta, mitochondrial (EC 1.2.4.4) (Branched-chain alpha-keto acid dehydrogenase E1 component beta chain) (BCKDE1B) (BCKDH E1-beta)
Q6P2Q9	PRPF8	0.217778	0.215957	NA	not enriched	Pre-mRNA-processing-splicing factor 8 (220 kDa U5 snRNP-specific protein) (PRP8 homolog) (Splicing factor Prp8) (p220)
P52735	VAV2	0.217744	0.701989	NA	not enriched	Guanine nucleotide exchange factor VAV2 (VAV-2)
P22695	UQCRC2	0.215877	0.74369	NA	not enriched	Cytochrome b-c1 complex subunit 2, mitochondrial (Complex III subunit 2) (Core protein II) (Ubiquinol-cytochrome-c reductase complex core protein 2)
O60678	PRMT3	0.215555	0.18844	NA	not enriched	Protein arginine N-methyltransferase 3 (EC 2.1.1.-) (Heterogeneous nuclear ribonucleoprotein methyltransferase-like protein 3)
Q96C86	DCPS	0.212628	0.60373	NA	not enriched	m7GpppX diphosphatase (EC 3.6.1.59) (DCS-1) (Decapping scavenger enzyme) (Hint-related 7meGMP-directed hydrolase) (Histidine triad nucleotide-binding protein 5) (Histidine triad protein member 5) (HINT-5) (Scavenger mRNA-decapping enzyme DcpS)
Q10713	PMPCA	0.212182	0.350334	NA	not enriched	Mitochondrial-processing peptidase subunit alpha (EC 3.4.24.64) (Alpha-MPP) (P-55)
Q9Y696	CLIC4	0.212084	0.623926	NA	not enriched	Chloride intracellular channel protein 4 (Intracellular chloride ion channel protein p64H1)
Q5H9R7	PPP6R3	0.21087	0.745714	NA	not enriched	Serine/threonine-protein phosphatase 6 regulatory subunit 3 (SAPS domain family member 3) (Sporulation-induced transcript 4-associated protein SAPL)
Q66PJ3	ARL6IP4	0.209164	0.741928	NA	not enriched	ADP-ribosylation factor-like protein 6-interacting protein 4 (ARL-6-interacting protein 4) (Aip-4) (HSP-975) (HSVI-binding protein) (SR-15) (SRp25) (SR-25) (Splicing factor SRrp37)
Q8N5M9	JAGN1	0.209092	0.853096	NA	not enriched	Protein jagunal homolog 1
O43747	AP1G1	0.207544	0.679004	NA	not enriched	AP-1 complex subunit gamma-1 (Adaptor protein complex AP-1 subunit gamma-1) (Adaptor-related protein complex 1 subunit gamma-1) (Clathrin assembly protein complex 1 gamma-1 large chain) (Gamma1-adaptin) (Golgi adaptor HA1/AP1 adaptin subunit gamma-1)
Q15021	NCAPD2	0.206908	0.687739	NA	not enriched	Condensin complex subunit 1 (Chromosome condensation-related SMC-associated protein 1) (Chromosome-associated protein D2) (hCAP-D2) (Non-SMC condensin I complex subunit D2) (XCAP-D2 homolog)
P61106	RAB14	0.206052	0.568923	NA	not enriched	Ras-related protein Rab-14
Q6UWP8	SBSN	0.206024	0.611702	NA	not enriched	Suprabasin
A8MWD9	SNRPGP15	0.205937	0.430845	NA	not enriched	Putative small nuclear ribonucleoprotein G-like protein 15
Q14699	RFTN1	0.205645	0.141248	NA	not enriched	Raftlin (Cell migration-inducing gene 2 protein) (Raft-linking protein)
P46781	RPS9	0.205182	0.634759	NA	not enriched	40S ribosomal protein S9
P63000	RAC1	0.203608	0.581691	NA	not enriched	Ras-related C3 botulinum toxin substrate 1 (Cell migration-inducing gene 5 protein) (Ras-like protein TC25) (p21-Rac1)
Q01543	FLI1	0.203507	0.842244	NA	not enriched	Friend leukemia integration 1 transcription factor (Proto-oncogene Fli-1) (Transcription factor ERGB)
P09543	CNP	0.203334	0.724068	NA	not enriched	2',3'-cyclic-nucleotide 3'-phosphodiesterase (CNP) (CNPase) (EC 3.1.4.37)
Q96IX5	USMG5	0.203287	0.523428	NA	not enriched	Up-regulated during skeletal muscle growth protein 5 (Diabetes-associated protein in insulin-sensitive tissues) (HCV F-transactivated protein 2)
Q9Y3B4	SF3B6	0.203207	0.229769	NA	not enriched	Splicing factor 3B subunit 6 (Pre-mRNA branch site protein p14) (SF3b 14 kDa subunit) (SF3B14a) (Spliceosome-associated protein, 14-kDa) (Splicing factor 3b, subunit 6, 14kDa)
Q15833	STXBP2	0.200733	0.619588	NA	not enriched	Syntaxin-binding protein 2 (Protein unc-18 homolog 2) (Unc18-2) (Protein unc-18 homolog B) (Unc-18B)
P14854	COX6B1	0.200112	0.831659	NA	not enriched	Cytochrome c oxidase subunit 6B1 (Cytochrome c oxidase subunit VIb isoform 1) (COX VIb-1)
Q7Z4H3	HDDC2	0.199959	0.795714	NA	not enriched	HD domain-containing protein 2 (Hepatitis C virus NS5A-transactivated protein 2) (HCV NS5A-transactivated protein 2)
P60468	SEC61B	0.19972	0.178884	NA	not enriched	Protein transport protein Sec61 subunit beta
Q9BVJ6	UTP14A	0.19949	0.817579	NA	not enriched	U3 small nucleolar RNA-associated protein 14 homolog A (Antigen NY-CO-16) (Serologically defined colon cancer antigen 16)
Q9UBM7	DHCR7	0.19785	0.664414	NA	not enriched	7-dehydrocholesterol reductase (7-DHC reductase) (EC 1.3.1.21) (Putative sterol reductase SR-2) (Sterol Delta(7)-reductase)
Q9NRF8	CTPS2	0.196586	0.277761	NA	not enriched	CTP synthase 2 (EC 6.3.4.2) (CTP synthetase 2) (UTP--ammonia ligase 2)
Q86TB9	PATL1	0.196078	0.307307	NA	not enriched	Protein PAT1 homolog 1 (PAT1-like protein 1) (Protein PAT1 homolog b) (Pat1b) (hPat1b)
P35908	KRT2	0.195047	0.671661	NA	not enriched	Keratin, type II cytoskeletal 2 epidermal (Cytokeratin-2e) (CK-2e) (Epithelial keratin-2e) (Keratin-2 epidermis) (Keratin-2e) (K2e) (Type-II keratin Kb2)
Q9UPT9	USP22	0.193724	0.438224	NA	not enriched	Ubiquitin carboxyl-terminal hydrolase 22 (EC 3.4.19.12) (Deubiquitinating enzyme 22) (Ubiquitin thioesterase 22) (Ubiquitin-specific-processing protease 22)
P35658	NUP214	0.190507	0.74404	NA	not enriched	Nuclear pore complex protein Nup214 (214 kDa nucleoporin) (Nucleoporin Nup214) (Protein CAN)
P15924	DSP	0.189961	0.784121	NA	not enriched	Desmoplakin (DP) (250/210 kDa paraneoplastic pemphigus antigen)
P52907	CAPZA1	0.18982	0.521811	NA	not enriched	F-actin-capping protein subunit alpha-1 (CapZ alpha-1)
P41223	BUD31	0.18933	0.735179	NA	not enriched	Protein BUD31 homolog (Protein EDG-2) (Protein G10 homolog)
Q00610	CLTC	0.189296	0.240605	NA	not enriched	Clathrin heavy chain 1 (Clathrin heavy chain on chromosome 17) (CLH-17)
P18754	RCC1	0.187953	0.652312	NA	not enriched	Regulator of chromosome condensation (Cell cycle regulatory protein) (Chromosome condensation protein 1)
Q9NZM5	GLTSCR2	0.187566	0.810793	NA	not enriched	Glioma tumor suppressor candidate region gene 2 protein (p60)
O60313	OPA1	0.187382	0.76213	NA	not enriched	Dynamin-like 120 kDa protein, mitochondrial (EC 3.6.5.5) (Optic atrophy protein 1) [Cleaved into: Dynamin-like 120 kDa protein, form S1]
P67775	PPP2CA	0.186727	0.0868214	NA	not enriched	Serine/threonine-protein phosphatase 2A catalytic subunit alpha isoform (PP2A-alpha) (EC 3.1.3.16) (Replication protein C) (RP-C)
P18085	ARF4	0.186068	0.613172	NA	not enriched	ADP-ribosylation factor 4
Q96RQ3	MCCC1	0.185131	0.807122	NA	not enriched	Methylcrotonoyl-CoA carboxylase subunit alpha, mitochondrial (MCCase subunit alpha) (EC 6.4.1.4) (3-methylcrotonyl-CoA carboxylase 1) (3-methylcrotonyl-CoA carboxylase biotin-containing subunit) (3-methylcrotonyl-CoA:carbon dioxide ligase subunit alpha)
P62854	RPS26	0.184164	0.604403	NA	not enriched	40S ribosomal protein S26
O75367	H2AFY	0.18416	0.738205	NA	not enriched	Core histone macro-H2A.1 (Histone macroH2A1) (mH2A1) (Histone H2A.y) (H2A/y) (Medulloblastoma antigen MU-MB-50.205)
P62244	RPS15A	0.183637	0.0863073	NA	not enriched	40S ribosomal protein S15a
O75821	EIF3G	0.182905	0.644006	NA	not enriched	Eukaryotic translation initiation factor 3 subunit G (eIF3g) (Eukaryotic translation initiation factor 3 RNA-binding subunit) (eIF-3 RNA-binding subunit) (Eukaryotic translation initiation factor 3 subunit 4) (eIF-3-delta) (eIF3 p42) (eIF3 p44)
P83731	RPL24	0.181922	0.781389	NA	not enriched	60S ribosomal protein L24 (60S ribosomal protein L30)
P04637	TP53	0.180781	0.691927	NA	not enriched	Cellular tumor antigen p53 (Antigen NY-CO-13) (Phosphoprotein p53) (Tumor suppressor p53)
P60228	EIF3E	0.18074	0.578603	NA	not enriched	Eukaryotic translation initiation factor 3 subunit E (eIF3e) (Eukaryotic translation initiation factor 3 subunit 6) (Viral integration site protein INT-6 homolog) (eIF-3 p48)
O43776	NARS	0.178011	0.263622	NA	not enriched	Asparagine--tRNA ligase, cytoplasmic (EC 6.1.1.22) (Asparaginyl-tRNA synthetase) (AsnRS)
P42167	TMPO	0.17747	0.625584	NA	not enriched	Lamina-associated polypeptide 2, isoforms beta/gamma (Thymopoietin, isoforms beta/gamma) (TP beta/gamma) (Thymopoietin-related peptide isoforms beta/gamma) (TPRP isoforms beta/gamma) [Cleaved into: Thymopoietin (TP) (Splenin); Thymopentin (TP5)]
P52948	NUP98	0.177438	0.636073	NA	not enriched	Nuclear pore complex protein Nup98-Nup96 [Cleaved into: Nuclear pore complex protein Nup98 (98 kDa nucleoporin) (Nucleoporin Nup98) (Nup98); Nuclear pore complex protein Nup96 (96 kDa nucleoporin) (Nucleoporin Nup96) (Nup96)]
P46087	NOP2	0.176833	0.634961	NA	not enriched	Probable 28S rRNA (cytosine(4447)-C(5))-methyltransferase (EC 2.1.1.-) (Nucleolar protein 1) (Nucleolar protein 2 homolog) (Proliferating-cell nucleolar antigen p120) (Proliferation-associated nucleolar protein p120)
Q9UJZ1	STOML2	0.175277	0.795673	NA	not enriched	Stomatin-like protein 2, mitochondrial (SLP-2) (EPB72-like protein 2) (Paraprotein target 7) (Paratarg-7)
P04264	KRT1	0.174182	0.790558	NA	not enriched	Keratin, type II cytoskeletal 1 (67 kDa cytokeratin) (Cytokeratin-1) (CK-1) (Hair alpha protein) (Keratin-1) (K1) (Type-II keratin Kb1)
Q13526	PIN1	0.173064	0.582277	NA	not enriched	Peptidyl-prolyl cis-trans isomerase NIMA-interacting 1 (EC 5.2.1.8) (Peptidyl-prolyl cis-trans isomerase Pin1) (PPIase Pin1) (Rotamase Pin1)
Q9H8H3	METTL7A	0.172931	0.531781	NA	not enriched	Methyltransferase-like protein 7A (EC 2.1.1.-) (Protein AAM-B)
P17252	PRKCA	0.172878	0.726638	NA	not enriched	Protein kinase C alpha type (PKC-A) (PKC-alpha) (EC 2.7.11.13)
O43615	TIMM44	0.171911	0.466628	NA	not enriched	Mitochondrial import inner membrane translocase subunit TIM44
Q8IWA0	WDR75	0.171499	0.446702	NA	not enriched	WD repeat-containing protein 75 (U3 small nucleolar RNA-associated protein 17 homolog)
O75165	DNAJC13	0.16998	0.620058	NA	not enriched	DnaJ homolog subfamily C member 13 (Required for receptor-mediated endocytosis 8) (RME-8)
Q13151	HNRNPA0	0.169937	0.706212	NA	not enriched	Heterogeneous nuclear ribonucleoprotein A0 (hnRNP A0)
P27635	RPL10	0.169757	0.757896	NA	not enriched	60S ribosomal protein L10 (Laminin receptor homolog) (Protein QM) (Tumor suppressor QM)
Q15424	SAFB	0.167857	0.708505	NA	not enriched	Scaffold attachment factor B1 (SAF-B) (SAF-B1) (HSP27 estrogen response element-TATA box-binding protein) (HSP27 ERE-TATA-binding protein)
Q7Z401	DENND4A	0.167711	0.513784	NA	not enriched	C-myc promoter-binding protein (DENN domain-containing protein 4A)
Q15027	ACAP1	0.167617	0.656741	NA	not enriched	Arf-GAP with coiled-coil, ANK repeat and PH domain-containing protein 1 (Centaurin-beta-1) (Cnt-b1)
P30626	SRI	0.166171	0.67112	NA	not enriched	Sorcin (22 kDa protein) (CP-22) (CP22) (V19)
Q8WVX9	FAR1	0.165968	0.501337	NA	not enriched	Fatty acyl-CoA reductase 1 (EC 1.2.1.n2) (Male sterility domain-containing protein 2)
P42285	SKIV2L2	0.165132	0.0266631	NA	not enriched	Superkiller viralicidic activity 2-like 2 (EC 3.6.4.13) (ATP-dependent RNA helicase DOB1) (ATP-dependent RNA helicase SKIV2L2) (TRAMP-like complex helicase)
Q9Y3A4	RRP7A	0.164803	0.459655	NA	not enriched	Ribosomal RNA-processing protein 7 homolog A (Gastric cancer antigen Zg14)
P13796	LCP1	0.164353	0.620308	NA	not enriched	Plastin-2 (L-plastin) (LC64P) (Lymphocyte cytosolic protein 1) (LCP-1)
O00487	PSMD14	0.16434	0.126321	NA	not enriched	26S proteasome non-ATPase regulatory subunit 14 (EC 3.4.19.-) (26S proteasome regulatory subunit RPN11) (26S proteasome-associated PAD1 homolog 1)
Q8N3C0	ASCC3	0.163691	0.531979	NA	not enriched	Activating signal cointegrator 1 complex subunit 3 (EC 3.6.4.12) (ASC-1 complex subunit p200) (ASC1p200) (Helicase, ATP binding 1) (Trip4 complex subunit p200)
Q92608	DOCK2	0.16274	0.541432	NA	not enriched	Dedicator of cytokinesis protein 2
P61353	RPL27	0.162352	0.717397	NA	not enriched	60S ribosomal protein L27
Q14692	BMS1	0.162038	0.633684	NA	not enriched	Ribosome biogenesis protein BMS1 homolog (Ribosome assembly protein BMS1 homolog)
A6NHR9	SMCHD1	0.161085	0.535393	NA	not enriched	Structural maintenance of chromosomes flexible hinge domain-containing protein 1 (SMC hinge domain-containing protein 1)
P68400	CSNK2A1	0.160647	0.858964	NA	not enriched	Casein kinase II subunit alpha (CK II alpha) (EC 2.7.11.1)
O60547	GMDS	0.159913	0.491991	NA	not enriched	GDP-mannose 4,6 dehydratase (EC 4.2.1.47) (GDP-D-mannose dehydratase) (GMD)
P63279	UBE2I	0.159717	0.140929	NA	not enriched	SUMO-conjugating enzyme UBC9 (EC 6.3.2.-) (SUMO-protein ligase) (Ubiquitin carrier protein 9) (Ubiquitin carrier protein I) (Ubiquitin-conjugating enzyme E2 I) (Ubiquitin-protein ligase I) (p18)
P24941	CDK2	0.159512	0.571865	NA	not enriched	Cyclin-dependent kinase 2 (EC 2.7.11.22) (Cell division protein kinase 2) (p33 protein kinase)
Q9NU22	MDN1	0.158891	0.79642	NA	not enriched	Midasin (MIDAS-containing protein)
Q6IBS0	TWF2	0.158321	0.473113	NA	not enriched	Twinfilin-2 (A6-related protein) (hA6RP) (Protein tyrosine kinase 9-like) (Twinfilin-1-like protein)
Q96ST2	IWS1	0.158312	0.696145	NA	not enriched	Protein IWS1 homolog (IWS1-like protein)
P11177	PDHB	0.157813	0.529707	NA	not enriched	Pyruvate dehydrogenase E1 component subunit beta, mitochondrial (PDHE1-B) (EC 1.2.4.1)
Q07955	SRSF1	0.156735	0.767273	NA	not enriched	Serine/arginine-rich splicing factor 1 (Alternative-splicing factor 1) (ASF-1) (Splicing factor, arginine/serine-rich 1) (pre-mRNA-splicing factor SF2, P33 subunit)
Q9Y6C9	MTCH2	0.154858	0.607329	NA	not enriched	Mitochondrial carrier homolog 2 (Met-induced mitochondrial protein)
P00414	MT-CO3	0.154562	0.674695	NA	not enriched	Cytochrome c oxidase subunit 3 (Cytochrome c oxidase polypeptide III)
Q9UJ70	NAGK	0.154358	0.751034	NA	not enriched	N-acetyl-D-glucosamine kinase (N-acetylglucosamine kinase) (EC 2.7.1.59) (GlcNAc kinase)
P02538	KRT6A	0.154319	0.851326	NA	not enriched	Keratin, type II cytoskeletal 6A (Cytokeratin-6A) (CK-6A) (Cytokeratin-6D) (CK-6D) (Keratin-6A) (K6A) (Type-II keratin Kb6) (allergen Hom s 5)
Q93034	CUL5	0.153446	0.864422	NA	not enriched	Cullin-5 (CUL-5) (Vasopressin-activated calcium-mobilizing receptor 1) (VACM-1)
P15153	RAC2	0.153287	0.10633	NA	not enriched	Ras-related C3 botulinum toxin substrate 2 (GX) (Small G protein) (p21-Rac2)
P50914	RPL14	0.15324	0.722899	NA	not enriched	60S ribosomal protein L14 (CAG-ISL 7)
P48444	ARCN1	0.152475	0.491063	NA	not enriched	Coatomer subunit delta (Archain) (Delta-coat protein) (Delta-COP)
P62424	RPL7A	0.152213	0.727626	NA	not enriched	60S ribosomal protein L7a (PLA-X polypeptide) (Surfeit locus protein 3)
P36578	RPL4	0.152189	0.793069	NA	not enriched	60S ribosomal protein L4 (60S ribosomal protein L1)
O75874	IDH1	0.152178	0.365101	NA	not enriched	Isocitrate dehydrogenase [NADP] cytoplasmic (IDH) (EC 1.1.1.42) (Cytosolic NADP-isocitrate dehydrogenase) (IDP) (NADP(+)-specific ICDH) (Oxalosuccinate decarboxylase)
P62899	RPL31	0.151798	0.600068	NA	not enriched	60S ribosomal protein L31
P49327	FASN	0.150094	0.51793	NA	not enriched	Fatty acid synthase (EC 2.3.1.85) [Includes: [Acyl-carrier-protein] S-acetyltransferase (EC 2.3.1.38); [Acyl-carrier-protein] S-malonyltransferase (EC 2.3.1.39); 3-oxoacyl-[acyl-carrier-protein] synthase (EC 2.3.1.41); 3-oxoacyl-[acyl-carrier-protein] reductase (EC 1.1.1.100); 3-hydroxyacyl-[acyl-carrier-protein] dehydratase (EC 4.2.1.59); Enoyl-[acyl-carrier-protein] reductase (EC 1.3.1.39); Ole…
Q9Y3A2	UTP11	0.149081	0.705211	NA	not enriched	Probable U3 small nucleolar RNA-associated protein 11 (U3 snoRNA-associated protein 11) (UTP11-like protein)
P61254	RPL26	0.149057	0.648322	NA	not enriched	60S ribosomal protein L26
P07384	CAPN1	0.147113	0.340909	NA	not enriched	Calpain-1 catalytic subunit (EC 3.4.22.52) (Calcium-activated neutral proteinase 1) (CANP 1) (Calpain mu-type) (Calpain-1 large subunit) (Cell proliferation-inducing gene 30 protein) (Micromolar-calpain) (muCANP)
P62277	RPS13	0.146742	0.799168	NA	not enriched	40S ribosomal protein S13
Q9Y2T2	AP3M1	0.146484	0.793927	NA	not enriched	AP-3 complex subunit mu-1 (AP-3 adaptor complex mu3A subunit) (Adaptor-related protein complex 3 subunit mu-1) (Mu-adaptin 3A) (Mu3A-adaptin)
Q15459	SF3A1	0.146428	0.791136	NA	not enriched	Splicing factor 3A subunit 1 (SF3a120) (Spliceosome-associated protein 114) (SAP 114)
P62847	RPS24	0.146312	0.741261	NA	not enriched	40S ribosomal protein S24
Q99714	HSD17B10	0.146168	0.460934	NA	not enriched	3-hydroxyacyl-CoA dehydrogenase type-2 (EC 1.1.1.35) (17-beta-hydroxysteroid dehydrogenase 10) (17-beta-HSD 10) (EC 1.1.1.51) (3-hydroxy-2-methylbutyryl-CoA dehydrogenase) (EC 1.1.1.178) (3-hydroxyacyl-CoA dehydrogenase type II) (Endoplasmic reticulum-associated amyloid beta-peptide-binding protein) (Mitochondrial ribonuclease P protein 2) (Mitochondrial RNase P protein 2) (Short chain dehydrogen…
Q6ZVX7	NCCRP1	0.146163	0.688729	NA	not enriched	F-box only protein 50 (NCC receptor protein 1 homolog) (NCCRP-1) (Non-specific cytotoxic cell receptor protein 1 homolog)
P61204	ARF3	0.145029	0.620324	NA	not enriched	ADP-ribosylation factor 3
P68871	HBB	0.144951	0.889415	NA	not enriched	Hemoglobin subunit beta (Beta-globin) (Hemoglobin beta chain) [Cleaved into: LVV-hemorphin-7; Spinorphin]
Q92804	TAF15	0.144444	0.787864	NA	not enriched	TATA-binding protein-associated factor 2N (68 kDa TATA-binding protein-associated factor) (TAF(II)68) (TAFII68) (RNA-binding protein 56)
P31943	HNRNPH1	0.142924	0.511301	NA	not enriched	Heterogeneous nuclear ribonucleoprotein H (hnRNP H) [Cleaved into: Heterogeneous nuclear ribonucleoprotein H, N-terminally processed]
Q9H9Y6	POLR1B	0.142749	0.465444	NA	not enriched	DNA-directed RNA polymerase I subunit RPA2 (RNA polymerase I subunit 2) (EC 2.7.7.6) (DNA-directed RNA polymerase I 135 kDa polypeptide) (RPA135)
Q7L5D6	GET4	0.14146	0.830261	NA	not enriched	Golgi to ER traffic protein 4 homolog (Conserved edge-expressed protein) (Transmembrane domain recognition complex 35 kDa subunit) (TRC35)
P08631	HCK	0.141451	0.581097	NA	not enriched	Tyrosine-protein kinase HCK (EC 2.7.10.2) (Hematopoietic cell kinase) (Hemopoietic cell kinase) (p59-HCK/p60-HCK) (p59Hck) (p61Hck)
Q13330	MTA1	0.141054	0.797757	NA	not enriched	Metastasis-associated protein MTA1
P19387	POLR2C	0.140916	0.676369	NA	not enriched	DNA-directed RNA polymerase II subunit RPB3 (RNA polymerase II subunit 3) (RNA polymerase II subunit B3) (DNA-directed RNA polymerase II 33 kDa polypeptide) (RPB33) (DNA-directed RNA polymerase II subunit C) (RPB31)
Q16836	HADH	0.13959	0.622992	NA	not enriched	Hydroxyacyl-coenzyme A dehydrogenase, mitochondrial (HCDH) (EC 1.1.1.35) (Medium and short-chain L-3-hydroxyacyl-coenzyme A dehydrogenase) (Short-chain 3-hydroxyacyl-CoA dehydrogenase)
P61019	RAB2A	0.137985	0.562485	NA	not enriched	Ras-related protein Rab-2A
Q86YP4	GATAD2A	0.137631	0.749402	NA	not enriched	Transcriptional repressor p66-alpha (Hp66alpha) (GATA zinc finger domain-containing protein 2A)
Q12788	TBL3	0.13757	0.516825	NA	not enriched	Transducin beta-like protein 3 (WD repeat-containing protein SAZD)
P49750	YLPM1	0.136726	0.791334	NA	not enriched	YLP motif-containing protein 1 (Nuclear protein ZAP3) (ZAP113)
Q13546	RIPK1	0.136545	0.816846	NA	not enriched	Receptor-interacting serine/threonine-protein kinase 1 (EC 2.7.11.1) (Cell death protein RIP) (Receptor-interacting protein 1) (RIP-1) (Serine/threonine-protein kinase RIP)
Q9H6R4	NOL6	0.136442	0.560138	NA	not enriched	Nucleolar protein 6 (Nucleolar RNA-associated protein) (Nrap)
O15498	YKT6	0.136283	0.865164	NA	not enriched	Synaptobrevin homolog YKT6 (EC 2.3.1.-)
Q01844	EWSR1	0.136252	0.673119	NA	not enriched	RNA-binding protein EWS (EWS oncogene) (Ewing sarcoma breakpoint region 1 protein)
O43809	NUDT21	0.136044	0.497899	NA	not enriched	Cleavage and polyadenylation specificity factor subunit 5 (Cleavage and polyadenylation specificity factor 25 kDa subunit) (CFIm25) (CPSF 25 kDa subunit) (Nucleoside diphosphate-linked moiety X motif 21) (Nudix motif 21) (Pre-mRNA cleavage factor Im 25 kDa subunit)
P46776	RPL27A	0.13537	0.80293	NA	not enriched	60S ribosomal protein L27a
P61026	RAB10	0.135236	0.726123	NA	not enriched	Ras-related protein Rab-10
O43837	IDH3B	0.134653	0.527569	NA	not enriched	Isocitrate dehydrogenase [NAD] subunit beta, mitochondrial (EC 1.1.1.41) (Isocitric dehydrogenase subunit beta) (NAD(+)-specific ICDH subunit beta)
P18077	RPL35A	0.134638	0.770729	NA	not enriched	60S ribosomal protein L35a (Cell growth-inhibiting gene 33 protein)
Q15008	PSMD6	0.134508	0.783202	NA	not enriched	26S proteasome non-ATPase regulatory subunit 6 (26S proteasome regulatory subunit RPN7) (26S proteasome regulatory subunit S10) (Breast cancer-associated protein SGA-113M) (Phosphonoformate immuno-associated protein 4) (Proteasome regulatory particle subunit p44S10) (p42A)
O94776	MTA2	0.134298	0.646152	NA	not enriched	Metastasis-associated protein MTA2 (Metastasis-associated 1-like 1) (MTA1-L1 protein) (p53 target protein in deacetylase complex)
P50995	ANXA11	0.13302	0.567891	NA	not enriched	Annexin A11 (56 kDa autoantigen) (Annexin XI) (Annexin-11) (Calcyclin-associated annexin 50) (CAP-50)
O15371	EIF3D	0.132721	0.628662	NA	not enriched	Eukaryotic translation initiation factor 3 subunit D (eIF3d) (Eukaryotic translation initiation factor 3 subunit 7) (eIF-3-zeta) (eIF3 p66)
Q9NTZ6	RBM12	0.132472	0.382937	NA	not enriched	RNA-binding protein 12 (RNA-binding motif protein 12) (SH3/WW domain anchor protein in the nucleus) (SWAN)
Q14152	EIF3A	0.132359	0.0895228	NA	not enriched	Eukaryotic translation initiation factor 3 subunit A (eIF3a) (Eukaryotic translation initiation factor 3 subunit 10) (eIF-3-theta) (eIF3 p167) (eIF3 p180) (eIF3 p185)
O95372	LYPLA2	0.131948	0.587257	NA	not enriched	Acyl-protein thioesterase 2 (APT-2) (EC 3.1.2.-) (Lysophospholipase II) (LPL-II) (LysoPLA II)
Q9Y3C8	UFC1	0.131644	0.698802	NA	not enriched	Ubiquitin-fold modifier-conjugating enzyme 1 (Ufm1-conjugating enzyme 1)
P61326	MAGOH	0.130624	0.882258	NA	not enriched	Protein mago nashi homolog
Q8N1G2	CMTR1	0.128653	0.599209	NA	not enriched	Cap-specific mRNA (nucleoside-2'-O-)-methyltransferase 1 (EC 2.1.1.57) (Cap methyltransferase 1) (Cap1 2'O-ribose methyltransferase 1) (MTr1) (hMTr1) (FtsJ methyltransferase domain-containing protein 2) (Interferon-stimulated gene 95 kDa protein) (ISG95)
Q02543	RPL18A	0.127348	0.79916	NA	not enriched	60S ribosomal protein L18a
O75694	NUP155	0.12722	0.357136	NA	not enriched	Nuclear pore complex protein Nup155 (155 kDa nucleoporin) (Nucleoporin Nup155)
P32119	PRDX2	0.126578	0.619383	NA	not enriched	Peroxiredoxin-2 (EC 1.11.1.15) (Natural killer cell-enhancing factor B) (NKEF-B) (PRP) (Thiol-specific antioxidant protein) (TSA) (Thioredoxin peroxidase 1) (Thioredoxin-dependent peroxide reductase 1)
Q15771	RAB30	0.126546	0.50815	NA	not enriched	Ras-related protein Rab-30
Q96PU8	QKI	0.126393	0.772903	NA	not enriched	Protein quaking (Hqk) (HqkI)
Q53GQ0	HSD17B12	0.125836	0.411642	NA	not enriched	Very-long-chain 3-oxoacyl-CoA reductase (EC 1.1.1.330) (17-beta-hydroxysteroid dehydrogenase 12) (17-beta-HSD 12) (3-ketoacyl-CoA reductase) (KAR) (Estradiol 17-beta-dehydrogenase 12) (EC 1.1.1.62) (Short chain dehydrogenase/reductase family 12C member 1)
O43707	ACTN4	0.12548	0.861376	NA	not enriched	Alpha-actinin-4 (Non-muscle alpha-actinin 4)
P07948	LYN	0.125281	0.352426	NA	not enriched	Tyrosine-protein kinase Lyn (EC 2.7.10.2) (Lck/Yes-related novel protein tyrosine kinase) (V-yes-1 Yamaguchi sarcoma viral related oncogene homolog) (p53Lyn) (p56Lyn)
Q5T750	XP32	0.124466	0.817379	NA	not enriched	Skin-specific protein 32
P46779	RPL28	0.122407	0.847583	NA	not enriched	60S ribosomal protein L28
Q9H0U4	RAB1B	0.121352	0.348906	NA	not enriched	Ras-related protein Rab-1B
Q10570	CPSF1	0.120082	0.214324	NA	not enriched	Cleavage and polyadenylation specificity factor subunit 1 (Cleavage and polyadenylation specificity factor 160 kDa subunit) (CPSF 160 kDa subunit)
Q96F07	CYFIP2	0.118952	0.319302	NA	not enriched	Cytoplasmic FMR1-interacting protein 2 (p53-inducible protein 121)
Q9H845	ACAD9	0.117916	0.606818	NA	not enriched	Acyl-CoA dehydrogenase family member 9, mitochondrial (ACAD-9) (EC 1.3.99.-)
Q02218	OGDH	0.117669	0.816379	NA	not enriched	2-oxoglutarate dehydrogenase, mitochondrial (EC 1.2.4.2) (2-oxoglutarate dehydrogenase complex component E1) (OGDC-E1) (Alpha-ketoglutarate dehydrogenase)
P62318	SNRPD3	0.115746	0.617343	NA	not enriched	Small nuclear ribonucleoprotein Sm D3 (Sm-D3) (snRNP core protein D3)
P67809	YBX1	0.114065	0.875402	NA	not enriched	Nuclease-sensitive element-binding protein 1 (CCAAT-binding transcription factor I subunit A) (CBF-A) (DNA-binding protein B) (DBPB) (Enhancer factor I subunit A) (EFI-A) (Y-box transcription factor) (Y-box-binding protein 1) (YB-1)
Q9BSD7	NTPCR	0.113809	0.77802	NA	not enriched	Cancer-related nucleoside-triphosphatase (NTPase) (EC 3.6.1.15) (Nucleoside triphosphate phosphohydrolase)
P13693	TPT1	0.113568	0.680649	NA	not enriched	Translationally-controlled tumor protein (TCTP) (Fortilin) (Histamine-releasing factor) (HRF) (p23)
Q9H944	MED20	0.11321	0.418522	NA	not enriched	Mediator of RNA polymerase II transcription subunit 20 (Mediator complex subunit 20) (TRF-proximal protein homolog) (hTRFP)
Q10567	AP1B1	0.113035	0.559833	NA	not enriched	AP-1 complex subunit beta-1 (Adaptor protein complex AP-1 subunit beta-1) (Adaptor-related protein complex 1 subunit beta-1) (Beta-1-adaptin) (Beta-adaptin 1) (Clathrin assembly protein complex 1 beta large chain) (Golgi adaptor HA1/AP1 adaptin beta subunit)
Q8IY81	FTSJ3	0.112289	0.684772	NA	not enriched	pre-rRNA processing protein FTSJ3 (EC 2.1.1.-) (2'-O-ribose RNA methyltransferase SPB1 homolog) (Protein ftsJ homolog 3) (Putative rRNA methyltransferase 3)
Q9UPN7	PPP6R1	0.11217	0.56939	NA	not enriched	Serine/threonine-protein phosphatase 6 regulatory subunit 1 (SAPS domain family member 1)
Q15031	LARS2	0.111114	0.854488	NA	not enriched	Probable leucine--tRNA ligase, mitochondrial (EC 6.1.1.4) (Leucyl-tRNA synthetase) (LeuRS)
P46778	RPL21	0.110971	0.849507	NA	not enriched	60S ribosomal protein L21
P14324	FDPS	0.109883	0.623778	NA	not enriched	Farnesyl pyrophosphate synthase (FPP synthase) (FPS) (EC 2.5.1.10) ((2E,6E)-farnesyl diphosphate synthase) (Dimethylallyltranstransferase) (EC 2.5.1.1) (Farnesyl diphosphate synthase) (Geranyltranstransferase)
Q8N1N4	KRT78	0.109696	0.860567	NA	not enriched	Keratin, type II cytoskeletal 78 (Cytokeratin-78) (CK-78) (Keratin-5b) (Keratin-78) (K78) (Type-II keratin Kb40)
O75533	SF3B1	0.109643	0.48031	NA	not enriched	Splicing factor 3B subunit 1 (Pre-mRNA-splicing factor SF3b 155 kDa subunit) (SF3b155) (Spliceosome-associated protein 155) (SAP 155)
P33241	LSP1	0.108935	0.654396	NA	not enriched	Lymphocyte-specific protein 1 (47 kDa actin-binding protein) (52 kDa phosphoprotein) (pp52) (Lymphocyte-specific antigen WP34)
P40616	ARL1	0.108486	0.789962	NA	not enriched	ADP-ribosylation factor-like protein 1
Q8TD19	NEK9	0.108441	0.553662	NA	not enriched	Serine/threonine-protein kinase Nek9 (EC 2.7.11.1) (Nercc1 kinase) (Never in mitosis A-related kinase 9) (NimA-related protein kinase 9) (NimA-related kinase 8) (Nek8)
Q86TG7	PEG10	0.108243	0.779388	NA	not enriched	Retrotransposon-derived protein PEG10 (Embryonal carcinoma differentiation-regulated protein) (Mammalian retrotransposon-derived protein 2) (Myelin expression factor 3-like protein 1) (MEF3-like protein 1) (Paternally expressed gene 10 protein) (Retrotransposon gag domain-containing protein 3) (Retrotransposon-derived gag-like polyprotein) (Ty3/Gypsy-like protein)
P39023	RPL3	0.107537	0.829091	NA	not enriched	60S ribosomal protein L3 (HIV-1 TAR RNA-binding protein B) (TARBP-B)
Q8WXF1	PSPC1	0.107415	0.810421	NA	not enriched	Paraspeckle component 1 (Paraspeckle protein 1)
Q9H1A4	ANAPC1	0.107198	0.679505	NA	not enriched	Anaphase-promoting complex subunit 1 (APC1) (Cyclosome subunit 1) (Mitotic checkpoint regulator) (Testis-specific gene 24 protein)
P62910	RPL32	0.106798	0.823801	NA	not enriched	60S ribosomal protein L32
Q9ULE6	PALD1	0.105776	0.424074	NA	not enriched	Paladin
Q06830	PRDX1	0.105671	0.53876	NA	not enriched	Peroxiredoxin-1 (EC 1.11.1.15) (Natural killer cell-enhancing factor A) (NKEF-A) (Proliferation-associated gene protein) (PAG) (Thioredoxin peroxidase 2) (Thioredoxin-dependent peroxide reductase 2)
Q9BX68	HINT2	0.105413	0.871876	NA	not enriched	Histidine triad nucleotide-binding protein 2, mitochondrial (HINT-2) (EC 3.-.-.-) (HINT-3) (HIT-17kDa) (PKCI-1-related HIT protein)
P09417	QDPR	0.10352	0.724379	NA	not enriched	Dihydropteridine reductase (EC 1.5.1.34) (HDHPR) (Quinoid dihydropteridine reductase) (Short chain dehydrogenase/reductase family 33C member 1)
Q14204	DYNC1H1	0.10337	0.131938	NA	not enriched	Cytoplasmic dynein 1 heavy chain 1 (Cytoplasmic dynein heavy chain 1) (Dynein heavy chain, cytosolic)
Q8WUM0	NUP133	0.102794	0.738738	NA	not enriched	Nuclear pore complex protein Nup133 (133 kDa nucleoporin) (Nucleoporin Nup133)
Q5T8P6	RBM26	0.102755	0.565461	NA	not enriched	RNA-binding protein 26 (CTCL tumor antigen se70-2) (RNA-binding motif protein 26)
Q13435	SF3B2	0.101874	0.692245	NA	not enriched	Splicing factor 3B subunit 2 (Pre-mRNA-splicing factor SF3b 145 kDa subunit) (SF3b145) (SF3b150) (Spliceosome-associated protein 145) (SAP 145)
Q6DD88	ATL3	0.101168	0.838056	NA	not enriched	Atlastin-3 (EC 3.6.5.-)
Q86XP3	DDX42	0.10047	0.834434	NA	not enriched	ATP-dependent RNA helicase DDX42 (EC 3.6.4.13) (DEAD box protein 42) (RNA helicase-like protein) (RHELP) (RNA helicase-related protein) (RNAHP) (SF3b DEAD box protein) (Splicing factor 3B-associated 125 kDa protein) (SF3b125)
P49761	CLK3	0.100399	0.775644	NA	not enriched	Dual specificity protein kinase CLK3 (EC 2.7.12.1) (CDC-like kinase 3)
Q06187	BTK	0.099252	0.754505	NA	not enriched	Tyrosine-protein kinase BTK (EC 2.7.10.2) (Agammaglobulinemia tyrosine kinase) (ATK) (B-cell progenitor kinase) (BPK) (Bruton tyrosine kinase)
Q13148	TARDBP	0.0984111	0.643859	NA	not enriched	TAR DNA-binding protein 43 (TDP-43)
O00159	MYO1C	0.0975088	0.656703	NA	not enriched	Unconventional myosin-Ic (Myosin I beta) (MMI-beta) (MMIb)
Q02080	MEF2B	0.0972815	0.780618	NA	not enriched	Myocyte-specific enhancer factor 2B (RSRFR2) (Serum response factor-like protein 2)
Q7L2E3	DHX30	0.0956413	0.898814	NA	not enriched	Putative ATP-dependent RNA helicase DHX30 (EC 3.6.4.13) (DEAH box protein 30)
Q01518	CAP1	0.0953335	0.677275	NA	not enriched	Adenylyl cyclase-associated protein 1 (CAP 1)
P32969	RPL9; RPL9P7; RPL9P8; RPL9P9	0.0946522	0.729097	NA	not enriched	60S ribosomal protein L9
Q8WWI1	LMO7	0.0946162	0.664288	NA	not enriched	LIM domain only protein 7 (LMO-7) (F-box only protein 20) (LOMP)
P35268	RPL22	0.0943328	0.654908	NA	not enriched	60S ribosomal protein L22 (EBER-associated protein) (EAP) (Epstein-Barr virus small RNA-associated protein) (Heparin-binding protein HBp15)
P13010	XRCC5	0.094206	0.293819	NA	not enriched	X-ray repair cross-complementing protein 5 (EC 3.6.4.-) (86 kDa subunit of Ku antigen) (ATP-dependent DNA helicase 2 subunit 2) (ATP-dependent DNA helicase II 80 kDa subunit) (CTC box-binding factor 85 kDa subunit) (CTC85) (CTCBF) (DNA repair protein XRCC5) (Ku80) (Ku86) (Lupus Ku autoantigen protein p86) (Nuclear factor IV) (Thyroid-lupus autoantigen) (TLAA) (X-ray repair complementing defective…
P00367	GLUD1	0.0939843	0.815791	NA	not enriched	Glutamate dehydrogenase 1, mitochondrial (GDH 1) (EC 1.4.1.3)
Q9BY77	POLDIP3	0.0932919	0.829653	NA	not enriched	Polymerase delta-interacting protein 3 (46 kDa DNA polymerase delta interaction protein) (p46) (S6K1 Aly/REF-like target) (SKAR)
Q96CW1	AP2M1	0.0926182	0.795747	NA	not enriched	AP-2 complex subunit mu (AP-2 mu chain) (Adaptin-mu2) (Adaptor protein complex AP-2 subunit mu) (Adaptor-related protein complex 2 subunit mu) (Clathrin assembly protein complex 2 mu medium chain) (Clathrin coat assembly protein AP50) (Clathrin coat-associated protein AP50) (HA2 50 kDa subunit) (Plasma membrane adaptor AP-2 50 kDa protein)
P62917	RPL8	0.0921438	0.874936	NA	not enriched	60S ribosomal protein L8
P62888	RPL30	0.0918245	0.514875	NA	not enriched	60S ribosomal protein L30
O43684	BUB3	0.0914534	0.541457	NA	not enriched	Mitotic checkpoint protein BUB3
P62873	GNB1	0.0905239	0.686753	NA	not enriched	Guanine nucleotide-binding protein G(I)/G(S)/G(T) subunit beta-1 (Transducin beta chain 1)
Q9UH99	SUN2	0.0899538	0.82063	NA	not enriched	SUN domain-containing protein 2 (Protein unc-84 homolog B) (Rab5-interacting protein) (Rab5IP) (Sad1/unc-84 protein-like 2)
Q9BW92	TARS2	0.0893428	0.816611	NA	not enriched	Threonine--tRNA ligase, mitochondrial (EC 6.1.1.3) (Threonyl-tRNA synthetase) (ThrRS) (Threonyl-tRNA synthetase-like 1)
Q969X5	ERGIC1	0.0892934	0.858894	NA	not enriched	Endoplasmic reticulum-Golgi intermediate compartment protein 1 (ER-Golgi intermediate compartment 32 kDa protein) (ERGIC-32)
Q9NV06	DCAF13	0.0892553	0.878648	NA	not enriched	DDB1- and CUL4-associated factor 13 (WD repeat and SOF domain-containing protein 1)
P01868	Ighg1	0.0891869	0.944993	NA	not enriched	Ig gamma-1 chain C region secreted form
Q8IU85	CAMK1D	0.0879152	0.827761	NA	not enriched	Calcium/calmodulin-dependent protein kinase type 1D (EC 2.7.11.17) (CaM kinase I delta) (CaM kinase ID) (CaM-KI delta) (CaMKI delta) (CaMKID) (CaMKI-like protein kinase) (CKLiK)
P47897	QARS	0.0878271	0.405197	NA	not enriched	Glutamine--tRNA ligase (EC 6.1.1.18) (Glutaminyl-tRNA synthetase) (GlnRS)
P16885	PLCG2	0.0864922	0.210971	NA	not enriched	1-phosphatidylinositol 4,5-bisphosphate phosphodiesterase gamma-2 (EC 3.1.4.11) (Phosphoinositide phospholipase C-gamma-2) (Phospholipase C-IV) (PLC-IV) (Phospholipase C-gamma-2) (PLC-gamma-2)
P60709	ACTB	0.0854666	0.826945	NA	not enriched	Actin, cytoplasmic 1 (Beta-actin) [Cleaved into: Actin, cytoplasmic 1, N-terminally processed]
P61313	RPL15	0.0848199	0.889424	NA	not enriched	60S ribosomal protein L15
Q9NWH9	SLTM	0.0845512	0.79668	NA	not enriched	SAFB-like transcription modulator (Modulator of estrogen-induced transcription)
O75663	TIPRL	0.0836326	0.525567	NA	not enriched	TIP41-like protein (Putative MAPK-activating protein PM10) (Type 2A-interacting protein) (TIP)
Q12904	AIMP1	0.0834771	0.768653	NA	not enriched	Aminoacyl tRNA synthase complex-interacting multifunctional protein 1 (Multisynthase complex auxiliary component p43) [Cleaved into: Endothelial monocyte-activating polypeptide 2 (EMAP-2) (Endothelial monocyte-activating polypeptide II) (EMAP-II) (Small inducible cytokine subfamily E member 1)]
O60341	KDM1A	0.0829853	0.317632	NA	not enriched	Lysine-specific histone demethylase 1A (EC 1.-.-.-) (BRAF35-HDAC complex protein BHC110) (Flavin-containing amine oxidase domain-containing protein 2)
P51148	RAB5C	0.0821267	0.875938	NA	not enriched	Ras-related protein Rab-5C (L1880) (RAB5L)
Q9UFC0	LRWD1	0.0810276	0.895654	NA	not enriched	Leucine-rich repeat and WD repeat-containing protein 1 (Centromere protein 33) (CENP-33) (Origin recognition complex-associated protein) (ORC-associated protein) (ORCA)
Q08211	DHX9	0.0807883	0.170325	NA	not enriched	ATP-dependent RNA helicase A (RHA) (EC 3.6.4.13) (DEAH box protein 9) (Leukophysin) (LKP) (Nuclear DNA helicase II) (NDH II)
O14929	HAT1	0.0806948	0.804578	NA	not enriched	Histone acetyltransferase type B catalytic subunit (EC 2.3.1.48) (Histone acetyltransferase 1)
O95573	ACSL3	0.0788777	0.637136	NA	not enriched	Long-chain-fatty-acid--CoA ligase 3 (EC 6.2.1.3) (Long-chain acyl-CoA synthetase 3) (LACS 3)
Q16666	IFI16	0.0787371	0.655982	NA	not enriched	Gamma-interferon-inducible protein 16 (Ifi-16) (Interferon-inducible myeloid differentiation transcriptional activator)
P20340	RAB6A	0.0785923	0.770197	NA	not enriched	Ras-related protein Rab-6A (Rab-6)
P27694	RPA1	0.0780717	0.789523	NA	not enriched	Replication protein A 70 kDa DNA-binding subunit (RP-A p70) (Replication factor A protein 1) (RF-A protein 1) (Single-stranded DNA-binding protein) [Cleaved into: Replication protein A 70 kDa DNA-binding subunit, N-terminally processed]
P62249	RPS16	0.0779992	0.672255	NA	not enriched	40S ribosomal protein S16
Q05655	PRKCD	0.0776955	0.699776	NA	not enriched	Protein kinase C delta type (EC 2.7.11.13) (Tyrosine-protein kinase PRKCD) (EC 2.7.10.2) (nPKC-delta) [Cleaved into: Protein kinase C delta type regulatory subunit; Protein kinase C delta type catalytic subunit (Sphingosine-dependent protein kinase-1) (SDK1)]
P26599	PTBP1	0.0763904	0.488648	NA	not enriched	Polypyrimidine tract-binding protein 1 (PTB) (57 kDa RNA-binding protein PPTB-1) (Heterogeneous nuclear ribonucleoprotein I) (hnRNP I)
Q7Z2W4	ZC3HAV1	0.0762114	0.670955	NA	not enriched	Zinc finger CCCH-type antiviral protein 1 (ADP-ribosyltransferase diphtheria toxin-like 13) (ARTD13) (Zinc finger CCCH domain-containing protein 2) (Zinc finger antiviral protein) (ZAP)
Q96GQ7	DDX27	0.0757694	0.707664	NA	not enriched	Probable ATP-dependent RNA helicase DDX27 (EC 3.6.4.13) (DEAD box protein 27)
O60711	LPXN	0.0755257	0.851499	NA	not enriched	Leupaxin
P38919	EIF4A3	0.0750684	0.858115	NA	not enriched	Eukaryotic initiation factor 4A-III (eIF-4A-III) (eIF4A-III) (EC 3.6.4.13) (ATP-dependent RNA helicase DDX48) (ATP-dependent RNA helicase eIF4A-3) (DEAD box protein 48) (Eukaryotic initiation factor 4A-like NUK-34) (Eukaryotic translation initiation factor 4A isoform 3) (Nuclear matrix protein 265) (NMP 265) (hNMP 265) [Cleaved into: Eukaryotic initiation factor 4A-III, N-terminally processed]
P08670	VIM	0.073742	0.879459	NA	not enriched	Vimentin
O14579	COPE	0.0736511	0.659009	NA	not enriched	Coatomer subunit epsilon (Epsilon-coat protein) (Epsilon-COP)
Q8NI36	WDR36	0.0721611	0.670312	NA	not enriched	WD repeat-containing protein 36 (T-cell activation WD repeat-containing protein) (TA-WDRP)
P55786	NPEPPS	0.0717007	0.875284	NA	not enriched	Puromycin-sensitive aminopeptidase (PSA) (EC 3.4.11.14) (Cytosol alanyl aminopeptidase) (AAP-S)
Q9UBD5	ORC3	0.071482	0.848539	NA	not enriched	Origin recognition complex subunit 3 (Origin recognition complex subunit Latheo)
P61978	HNRNPK	0.0713926	0.81972	NA	not enriched	Heterogeneous nuclear ribonucleoprotein K (hnRNP K) (Transformation up-regulated nuclear protein) (TUNP)
Q92918	MAP4K1	0.0708497	0.57301	NA	not enriched	Mitogen-activated protein kinase kinase kinase kinase 1 (EC 2.7.11.1) (Hematopoietic progenitor kinase) (MAPK/ERK kinase kinase kinase 1) (MEK kinase kinase 1) (MEKKK 1)
Q8NC51	SERBP1	0.0704523	0.865095	NA	not enriched	Plasminogen activator inhibitor 1 RNA-binding protein (PAI1 RNA-binding protein 1) (PAI-RBP1) (SERPINE1 mRNA-binding protein 1)
Q8WXI9	GATAD2B	0.0692798	0.831543	NA	not enriched	Transcriptional repressor p66-beta (GATA zinc finger domain-containing protein 2B) (p66/p68)
Q13085	ACACA	0.0690121	0.888966	NA	not enriched	Acetyl-CoA carboxylase 1 (ACC1) (EC 6.4.1.2) (ACC-alpha) [Includes: Biotin carboxylase (EC 6.3.4.14)]
O95478	NSA2	0.0685894	0.860915	NA	not enriched	Ribosome biogenesis protein NSA2 homolog (Hairy cell leukemia protein 1) (TGF-beta-inducible nuclear protein 1)
P43490	NAMPT	0.0679778	0.776917	NA	not enriched	Nicotinamide phosphoribosyltransferase (NAmPRTase) (Nampt) (EC 2.4.2.12) (Pre-B-cell colony-enhancing factor 1) (Pre-B cell-enhancing factor) (Visfatin)
P05198	EIF2S1	0.0670562	0.689522	NA	not enriched	Eukaryotic translation initiation factor 2 subunit 1 (Eukaryotic translation initiation factor 2 subunit alpha) (eIF-2-alpha) (eIF-2A) (eIF-2alpha)
O15264	MAPK13	0.0666034	0.561615	NA	not enriched	Mitogen-activated protein kinase 13 (MAP kinase 13) (MAPK 13) (EC 2.7.11.24) (Mitogen-activated protein kinase p38 delta) (MAP kinase p38 delta) (Stress-activated protein kinase 4)
O94913	PCF11	0.0665923	0.532264	NA	not enriched	Pre-mRNA cleavage complex 2 protein Pcf11 (Pre-mRNA cleavage complex II protein Pcf11)
P08243	ASNS	0.0655554	0.575671	NA	not enriched	Asparagine synthetase [glutamine-hydrolyzing] (EC 6.3.5.4) (Cell cycle control protein TS11) (Glutamine-dependent asparagine synthetase)
P62316	SNRPD2	0.0653206	0.731307	NA	not enriched	Small nuclear ribonucleoprotein Sm D2 (Sm-D2) (snRNP core protein D2)
O00505	KPNA3	0.0649386	0.633657	NA	not enriched	Importin subunit alpha-4 (Importin alpha Q2) (Qip2) (Karyopherin subunit alpha-3) (SRP1-gamma)
P42226	STAT6	0.0646986	0.707881	NA	not enriched	Signal transducer and activator of transcription 6 (IL-4 Stat)
O75494	SRSF10	0.064697	0.890369	NA	not enriched	Serine/arginine-rich splicing factor 10 (40 kDa SR-repressor protein) (SRrp40) (FUS-interacting serine-arginine-rich protein 1) (Splicing factor SRp38) (Splicing factor, arginine/serine-rich 13A) (TLS-associated protein with Ser-Arg repeats) (TASR) (TLS-associated protein with SR repeats) (TLS-associated serine-arginine protein) (TLS-associated SR protein)
P15880	RPS2	0.0644902	0.872784	NA	not enriched	40S ribosomal protein S2 (40S ribosomal protein S4) (Protein LLRep3)
P53621	COPA	0.0641474	0.485676	NA	not enriched	Coatomer subunit alpha (Alpha-coat protein) (Alpha-COP) (HEP-COP) (HEPCOP) [Cleaved into: Xenin (Xenopsin-related peptide); Proxenin]
P11387	TOP1	0.064086	0.59475	NA	not enriched	DNA topoisomerase 1 (EC 5.99.1.2) (DNA topoisomerase I)
[truncated: 1,086 more rows]

## Sheet: Fig. 3b
Source data table for Fig. 3b: Fluorescence intensity based total cell counts of human promyelocytic leukemia (HL60) cells of single cell chemosensitivity screen treated with DMSO, Phosphate-buffered saline (PBS), unconjugated cardiac glyside (CG1), CG1 conjugated to thiorhodamine singlet oxygen generator (CG1-SOG) or CG1 conjugated to horseradish peroxidase (CG1-HRP) for 48 h.
[truncated: 161 more rows]

[truncated: 25 more sheets: Fig. 3c, Fig. 3e, Fig. 4b, Fig. 5c, Fig. 6c, Fig. 6d (DC), Fig. 6d (TC), Supplementary Fig. 1a, Supplementary Fig. 1b, Supplementary Fig. 1c (log2FC), Supplementary Fig. 1c (t-test), Supplementary Fig. 2a, Supplementary Fig. 2c, Supplementary Fig. 3, Supplementary Fig. 4a, Supplementary Fig. 4d (HRP), Supplementary Fig. 4d (LUX H2O), Supplementary Fig. 4d (LUX D2O), Supplementary Fig. 4e, Supplementary Fig. 5 (CD38) …]
